# Supplementary material for: Identification of BLNK and BTK as mediators of rituximab‐induced programmed cell death by CRISPR screens in GCB‐subtype diffuse large B‐cell lymphoma
Source: Mol Oncol. 2020 Jul 16;14(9):1978–97. doi: 10.1002/1878-0261.12753 (PMC7463323; doi:10.1002/1878-0261.12753)
Supplement: Supplementary file 2 — Appendix S1. CRISPR screen data. Analyzed data from genome‐wide CRISPR screen. [file MOL2-14-1978-s002.xlsx]

## Sheet: Figure 2B + G-I
B + G-I) Geckov2 A+B library without microRNAs sgRNA read counts
sgRNA	Gene	Plasmid	Baseline	Mock	RTX_low	RTX_high
HGLibA_26123	LCE2C	697561489802557	546812259824308	384648773015697	297049270497151	262706365681501
HGLibB_29873	MRPL18	100621701626387	769854102647381	113562971080825	335378208625815	183894455977051
HGLibA_35516	PCDHGA1	183341382718017	139005432365863	104129917837821	127252074587166	225691038756977
HGLibA_27671	LY6G6F	104325567943922	640345935846887	705189417195445	862401107894953	13135318284075
HGLibB_44144	SIPA1L3	58027238974726	345355111467984	143785374674915	54618736833347	814389733612652
HGLibA_17345	FGD2	827196810916307	113679390858211	9433053243004	145649964888925	945742916453403
HGLibB_50939	TOP3B	111733300578994	141739493664985	146532865910742	136067730356759	312620575160986
HGLibA_39451	PTPN20A	592618610805712	244626537289822	256432515343798	172480221578991	13135318284075
HGLibA_35296	PAX1	993870795205413	134544595509402	123637105612188	101571686040961	207538028888386
HGLibB_49921	TMEM14B	475329510750415	43169388933498	576973159523546	450365023011809	709307187340052
HGLibA_06632	C8orf47	135191120590053	111520921411536	130047918495783	153315752514658	128726119183935
HGLibA_31899	NHLRC2	888927916208568	827413287892044	129132088083841	91989451508795	630495277635602
HGLibB_54749	ZBTB11	685215268744105	107203982518187	558656551284703	709085355380295	207538028888386
HGLibB_25997	LARP4	233960889057672	270528170649921	379153790544044	353584454236931	688290678085532
HGLibA_12996	DERL1	234578200110594	35974490777915	302224035940905	153315752514658	210165092545201
HGLibB_31606	NEK3	202478025358618	198579189094091	196903538567559	271177237260302	13135318284075
HGLibB_42895	SCIN	114819855843607	10144806399372	113562971080825	651591948187298	630495277635602
HGLibB_36486	PIEZO1	122227588478678	14389796311166	123637105612188	172480221578991	154734049386404
HGLibA_13088	DGUOK	598791721334938	467668380112895	467073510090489	699503120848129	1576238194089
HGLibB_34576	ORM2	975351463617735	163324188131734	135542900967436	143733517982492	118217864556675
HGLibA_06939	CACNG4	697561489802557	748269408180632	631922984240074	459947257543975	577954004499302
HGLibB_17123	FBXW4	174699027977101	164763167762851	211556825158633	24051408675737	167081248573435
HGLibB_06501	C6orf7	150623896913119	144617452927218	135542900967436	140858847622842	788119097044502
HGLibB_33043	NUPR1	777811926682497	112959901042653	796772458389658	642009713655132	168132074036161
HGLibB_00686	ACVR1	156179696389422	228797761347539	282075766878178	193561137549756	425584312404031
HGLibB_08970	CECR2	30186510487916	299307763272253	342520574066359	212725606614088	373043039267731
HGLibB_04603	BMP3	306803593302541	482777666239619	459746866794952	520315335096622	291604065906466
HGLibB_18547	GALNT8	592618610805712	532422463513142	732664329553709	119777931652077	1576238194089
HGLibB_16365	FAM198A	188279871141398	209371536327465	180418591152601	353584454236931	212792156202016
HGLibB_01526	ALB	100004390573464	856192880514376	979938540778085	158106869780741	128200706452572
HGLibB_16657	FAM69B	987697684676187	892167371292291	934147020180979	651591948187298	112963737243045
HGLibB_18907	GET4	12037565531991	906557167603457	122721275200246	833654404298455	102455482615785
HGLibA_01638	ALG8	143216164278047	181311433520691	166681134973469	174396668485424	160250883065715
HGLibA_08359	CD36	16050087375988	116557350120445	194156047331733	174396668485424	106921490832371
HGLibA_09141	CEP44	114819855843607	117996329751561	147448696322684	18110423265794	11033667358623
HGLibB_51597	TRMT10A	395079073870475	187067352045158	238115907104955	335378208625815	315247638817801
HGLibA_07437	CBWD3	388288652288326	400036337450415	222546790101939	204101595535139	189148583290681
HGLibB_31056	NANOS2	802504368799402	640345935846887	393807077135118	258720332368486	1576238194089
HGLibA_03898	AVP	122844899531601	120874289013794	159354491677932	119777931652077	139234373811195
HGLibA_18088	FSHR	666695937156426	482058176424061	457915205971068	824072169766289	210165092545201
HGLibB_36857	PLA2G4B	18642793798263	237431639134239	213388485982518	250096321289536	197029774261126
HGLibB_27908	MAGEB4	253097531698273	220883373376398	403881211666482	478153503155091	226978299948817
HGLibA_11387	CSNK1D	144450786383892	1777139844429	17583943909289	144691741435709	199656837917941
HGLibA_46317	SP9	209268446940767	269089191018804	221630959689997	173438445032207	262706365681501
HGLibA_33783	OR2D2	672869047685652	669125528469219	705189417195445	113070367479561	13135318284075
HGLibA_47504	STK38L	166673984289107	156848779791709	141953713851031	120736155105293	443973758001736
HGLibB_15892	FABP2	697561489802557	381329602245899	924988716061557	910312280555784	173386201349791
HGLibB_50434	TMEM68	679042158214879	510837769046393	888355499583872	977387922280947	288977002249651
HGLibA_53336	USP32	156179696389422	128069187169377	178586930328717	217516723880172	210165092545201
HGLibA_11699	CTSD	864235474091664	345355111467984	421281989493382	210809159707655	212792156202016
HGLibB_14714	EIF2B1	561753058159581	554007157979891	576973159523546	354542677690147	1050825462726
HGLibA_26521	LIM2	135191120590053	705100019247134	144701205086857	174396668485424	236435729113351
HGLibB_44413	SLC17A3	128400699007904	130947146431611	21430431639446	151399305608225	404567803149511
HGLibB_03317	ASMT_X	215441557469993	220883373376398	15843866126599	958223453216615	15236969209527
HGLibB_03157	ART1	783985037211723	683515324780385	60444807188181	958223453216615	341518275385951
HGLibA_08386	CD40LG	174081716924178	170519086287317	215220146806402	177271338845074	375670102924546
HGLibA_54870	ZBTB38	127783387954982	827413287892044	952463628419821	106362803307044	893201643317103
HGLibB_50348	TMEM45A	765465705624045	992895945470453	116310462316651	507858430204806	107709609929415
HGLibB_04196	BBC3	944485910971604	109362451964862	952463628419821	383289381286646	291604065906466
HGLibB_15268	EPHA2	944485910971604	130227656616052	9433053243004	910312280555784	420330185090401
HGLibA_50488	TMEM66	882754805679342	748269408180632	503706726568175	123610825464943	128726119183935
HGLibA_34730	OTOG	827196810916307	618761241380138	12455293602413	137025953809976	165505010379345
HGLibB_17567	FKBP9	629657273981069	611566343224555	494548422448753	527022899269138	683036550771902
HGLibA_03436	ATF3	102473634785154	654735732158053	778455850150816	680338651783796	183894455977051
HGLibA_19995	GPR20	13210456532544	152531840898359	183166082388427	211767383160872	210165092545201
HGLibB_49391	TICRR	103090945838077	10144806399372	659397896598338	967805687748781	170759137692976
HGLibA_52521	UBA5	87040858462089	856192880514376	80593076250908	287467035964984	630495277635602
HGLibA_08520	CDC20B	137043053748821	158287759422826	128216257671899	776160997105458	551683367931152
HGLibB_02460	APOA5	112350611631916	103606533440395	126384596848015	101571686040961	225927474486091
HGLibB_32094	NLRP9	82102370038708	856192880514376	686872808956602	137984177263192	420330185090401
HGLibA_19208	GKN1	111733300578994	112240411227095	11997378396442	229973628771988	112963737243045
HGLibA_15512	ERN1	166056673236184	187786841860716	142869544262973	112112144026344	288977002249651
HGLibA_46655	SPIB	111115989526071	111520921411536	113562971080825	195477584456189	191775646947496
HGLibA_04135	BAK1	759292595094819	863387778669959	796772458389658	107321026760261	1576238194089
HGLibA_65225	NonTargetingControlGuideForHuman_0842	364830832277267	328806845710143	494548422448753	529897569628788	593716386440192
HGLibB_23539	IRF1	159266251654035	225919802085306	194156047331733	182062456111157	212792156202016
HGLibA_01814	AMOT	173464405871255	116557350120445	12455293602413	141817071076059	11559080089986
HGLibA_26534	LIMD2	103708256891	863387778669959	105320497373346	977387922280947	14186143746801
HGLibA_20238	GREB1L	285197706450249	266211231756571	358089691069375	394788062725245	732950760251387
HGLibA_27981	MAGEE1	716080821390236	705100019247134	934147020180979	103488132947394	866931006748953
HGLibA_24661	KIAA0895L	802504368799402	84180308420321	101657175725577	689920886315962	446600821658551
HGLibB_24860	KIF20B	266061063809648	352550009623567	339773082830532	333461761719382	866931006748953
HGLibB_09946	CLEC1A	765465705624045	302185722534486	714347721314866	440782788479643	551683367931152
HGLibB_50316	TMEM37	438290847575058	381329602245899	476231814209911	325795974093649	1050825462726
HGLibB_11057	CRB1	103090945838077	120154799198236	133711240143552	11594503783921	422957248747216
HGLibA_19594	GOLGA2	200008781146928	21584694466749	261927497815451	229015405318771	315247638817801
HGLibB_46495	SPC24	925966579383925	133825105693844	970780236658664	804907700701956	262706365681501
HGLibA_20298	GRIN2A	101239012679309	91375206575904	750980937792551	160023316687175	246943983740611
HGLibB_03417	ATAD5	6605228266272	827413287892044	439598597732225	364124912222314	262706365681501
HGLibA_34160	OR52E4	13457380953713	813023491580878	147448696322684	158106869780741	1576238194089
HGLibB_00787	ADAMDEC1	125314143743291	159007249238384	184081912800369	213683830067305	315247638817801
HGLibB_46678	SPNS2	136425742695898	13958102421831	125468766436073	142775294529276	112963737243045
HGLibA_04425	BEST3	888927916208568	582786750602223	549498247165282	613263010058633	446600821658551
HGLibB_21513	HIST2H3A	19815684798816	138142044587194	60444807188181	565351837397803	170759137692976
HGLibB_10072	CLN6	214824246417071	257577353969871	376406299308218	336336432079032	254825174711056
HGLibA_64889	NonTargetingControlGuideForHuman_0506	13210456532544	146056432558335	112647140668883	986970156813113	420330185090401
HGLibA_19479	GNAT3	159266251654035	234553679872006	200566860215328	260636779274919	935234661826143
HGLibB_42424	RUVBL2	138277675854666	172677555733992	677714504837181	613263010058633	446600821658551
HGLibA_22470	IAPP	851889253033211	848997982358793	796772458389658	13031838963746	165505010379345
HGLibB_46344	SPANXF1	203712647464464	237431639134239	155691170030163	507858430204806	341518275385951
HGLibA_22917	IKBKAP	114202544790684	138142044587194	696031113076023	402453850350978	13135318284075
HGLibB_31596	NEK1	697561489802557	784243898958546	119057953552478	185895349924023	15236969209527
HGLibB_21788	HNRNPDL	142598853225125	184189392782925	184081912800369	116903261292427	630495277635602
HGLibA_48980	TEKT4	932139689913152	120154799198236	113562971080825	54618736833347	683036550771902
HGLibA_05033	C10orf113	691388379273331	98570104731487	870038891345029	939058984152282	630495277635602
HGLibA_42709	SAMSN1	913620358325473	105045513071512	870038891345029	120736155105293	288977002249651
HGLibB_41065	RGS9BP	395079073870475	410109194868231	320540644179748	527022899269138	604224641067452
HGLibB_32937	NUDT5	839543031974759	151092861267243	897513803703293	142775294529276	919472279885253
HGLibB_27857	MAGEA11	132721876378363	133825105693844	897513803703293	140858847622842	144488501124825
HGLibA_34578	OR9I1	102473634785154	755464306336214	778455850150816	737832058976793	683036550771902
HGLibA_56867	ZNF846	208651135887845	266211231756571	223462620513881	222307841146255	199656837917941
HGLibA_16559	FAM25G	700030734014248	765537163754031	515612521923422	497317972219423	554310431587967
HGLibA_25483	KRT33B	162970117971571	178433474258458	160270322089874	151399305608225	199656837917941
HGLibB_42420	RUVBL1	493848842338094	482058176424061	329698948299169	277884801432818	420330185090401
HGLibA_33489	OR10G2	103708256891	784243898958546	141037883439089	174396668485424	471557926398294
HGLibB_29858	MRPL13	159883562706958	157568269607268	121805444788304	977387922280947	137395429251425
HGLibB_15832	F13A1	598791721334938	705100019247134	824247370747922	651591948187298	630495277635602
HGLibB_09984	CLEC4G	100004390573464	669125528469219	10715215819723	163856210500041	123471991870305
HGLibA_06125	C2orf42	969178353088509	863387778669959	9433053243004	128401942731026	212792156202016
HGLibB_03457	ATF7IP2	388905963341249	438888787490563	430440293612804	344960443157981	551683367931152
HGLibA_07141	CAPN1	133956498484208	206493577065232	204230181863096	146608188342142	123471991870305
HGLibB_02481	APOBEC3C	462983289691963	259016333600988	366332164776854	709085355380295	225664768120409
HGLibA_18371	GABRA6	938312800442378	971311251003704	934147020180979	116903261292427	154996755752085
HGLibA_00232	ABHD10	271616863285951	438888787490563	320540644179748	108279250213477	128726119183935
HGLibA_13397	DMBX1	981524574146961	125191227907144	924988716061557	756996528041126	262706365681501
HGLibA_06944	CACNG6	170995161659565	226639291900864	149280357146568	274051907619952	231181601799721
HGLibB_53177	USP17L2	103090945838077	669125528469219	787614154270237	747414293508959	107709609929415
HGLibB_56451	ZNF677	648176605568748	611566343224555	760139241911973	102529909494178	341518275385951
HGLibB_06883	CACNA1E	215441557469993	256857864154313	291234070997599	288425259418201	14186143746801
HGLibB_09920	CLEC12A	153093141124809	146775922373893	234452585457187	307589728482533	278468747622391
HGLibB_52252	TUBGCP5	123462210584523	128069187169377	989096844897507	488693961140473	788119097044502
HGLibA_28460	MB21D2	182106760612172	192103780754066	174923608680948	245305204023453	158149232140263
HGLibA_34920	PABPC1	913620358325473	654735732158053	283907427702062	469529492076141	577954004499302
HGLibA_39846	RAB24	623484163451843	467668380112895	595289767762388	622845244590799	525412731363002
HGLibA_38078	PPP1R21	314828636990535	302185722534486	448756901851647	450365023011809	446600821658551
HGLibB_18060	FSD2	127783387954982	185628372414041	193240216919791	264469673087786	317874702474616
HGLibB_18468	GAL	169143228500797	184908882598483	177671099916774	247221650929887	197029774261126
HGLibA_00173	ABCC3	543233726571903	582786750602223	393807077135118	689920886315962	178640328663421
HGLibB_46596	SPI1	327174858048987	388524500401482	366332164776854	248179874383103	357280657326841
HGLibB_16901	FAU	172847094818333	20289612798744	170344456621237	171521998125774	197029774261126
HGLibA_64584	NonTargetingControlGuideForHuman_0201	188897182194321	195701229831857	205146012275038	199310478269056	281095811279206
HGLibA_48657	TBX2	395079073870475	618761241380138	485390118329332	229973628771987	1050825462726
HGLibA_32730	NRTN	190131804300166	1777139844429	103488836549461	162897987046824	133980246497565
HGLibB_22526	IDI2	537060616042677	417304093023814	512865030687596	479111726608307	12609905552712
HGLibA_64397	NonTargetingControlGuideForHuman_0014	814850589857854	755464306336214	769297546031394	110195697119911	288977002249651
HGLibB_38205	PQLC2	148771963754351	196420719647416	142869544262973	217516723880172	354653593670026
HGLibB_36746	PKD1L1	190131804300166	195701229831857	204230181863096	269260790353869	265333429338316
HGLibB_16238	FAM170B	919793468854699	884972473136708	115394631904709	152357529061442	257452238367871
HGLibB_17749	FNTA	214206935364148	379171132799224	341604743654417	327712421000082	396686612179066
HGLibA_10107	CLPSL1	175933650082946	112959901042653	23170509422136	145649964888925	233808665456536
HGLibA_32007	NKD1	604964831864165	899362269447874	247274211224377	412036084883144	183894455977051
HGLibA_50394	TMEM41A	151858519018964	1863478622296	888355499583872	766578762573292	139234373811195
HGLibB_56469	ZNF684	574099279218034	669125528469219	696031113076023	325795974093649	13135318284075
HGLibB_49025	TEX264	117289100055297	118715819567119	11997378396442	12744371927781	315247638817801
HGLibA_28113	MAP10	13457380953713	115118370489328	146532865910742	833654404298455	630495277635602
HGLibA_37598	POLR2J3	416067649669844	546812259824308	314129831296153	25201276819597	249571047397426
HGLibA_40717	RCOR3	79015814774095	741074510025048	897513803703293	108279250213477	499142094794852
HGLibB_47880	SYDE1	255566775909963	315856029030093	33885725241859	267344343447436	462363203599441
HGLibB_08433	CD72	561753058159581	568396954291057	613606376001231	756996528041126	341518275385951
HGLibA_30710	MYH11	216058868522916	57559185244664	494548422448753	459947257543975	210165092545201
HGLibB_25951	LAMTOR1	102473634785154	14389796311166	979938540778085	440782788479643	183894455977051
HGLibB_33232	ODF1	734600152977914	906557167603457	476231814209911	881565576959285	577954004499302
HGLibB_44696	SLC25A45	125931454796214	956921454692538	80593076250908	565351837397803	149742628438455
HGLibA_32982	NUDT5	152475830071886	112240411227095	108067988609172	133193059997109	14186143746801
HGLibB_09691	CIDEB	148771963754351	176994494627342	220715129278055	168647327766124	919472279885253
HGLibB_41877	RPL3	796331258270176	119435309382678	750980937792551	306631505029317	210165092545201
HGLibA_38546	PRKCE	108646745314381	956921454692538	503706726568175	939058984152282	972013553021553
HGLibB_30473	MTX2	145068097436815	920946963914623	166681134973469	193561137549756	333637084415506
HGLibB_50515	TMEM9B	469156400221189	460473481957312	393807077135118	325795974093649	210165092545201
HGLibA_41222	RHPN1	808677479328628	172677555733992	265590819463219	536605133801304	236435729113351
HGLibB_18617	GAS1	111733300578994	176275004811783	156607000442105	105404579853828	814389733612652
HGLibB_51474	TRIM50	895101026737795	69790512109155	924988716061557	709085355380295	788119097044502
HGLibB_49314	THOC5	338903768054517	289954395669995	206061842686981	18110423265794	273214620308761
HGLibA_25034	KLC3	58027238974726	762659204491797	448756901851647	440782788479643	893201643317103
HGLibA_04286	BCL10	265443752756725	467668380112895	256432515343798	747414293508959	107709609929415
HGLibB_56287	ZNF597	716080821390236	120154799198236	906672107822715	18972824373689	202283901574756
HGLibB_45463	SLITRK2	635830384510295	813023491580878	622764680120652	527022899269138	15236969209527
HGLibA_28149	MAP2K4	141364231119279	206493577065232	253685024107972	341127549345115	583208131812932
HGLibA_38778	PRR14	133956498484208	98570104731487	824247370747922	459947257543975	236435729113351
HGLibA_48710	TCEAL3	217293490628761	20721306688079	249105872048261	214642053520522	267960492995131
HGLibB_03900	AVPR1A	722253931919462	741074510025048	787614154270237	603680775526467	102455482615785
HGLibB_45827	SNAP29	240133999586898	218724903929723	31321400088421	225182511505904	379085285678406
HGLibB_02828	ARHGEF19	734600152977914	726684713713883	421281989493382	191644690643323	102455482615785
HGLibA_06055	C22orf23	74077326350714	402914296712648	320540644179748	134151283450326	866931006748953
HGLibA_31033	NACA2	617311052922617	661930630313636	558656551284703	229973628771987	236435729113351
HGLibB_42228	RRP7A	642003495039522	640345935846887	641081288359495	105404579853828	1576238194089
HGLibA_30905	MYOZ2	140129609013434	184908882598483	174007778269006	176313115391857	14711556478164
HGLibB_23703	ITGA5	102473634785154	827413287892044	549498247165282	136067730356759	735577823908202
HGLibA_16194	FAM157B	672869047685652	611566343224555	714347721314866	680338651783796	577954004499302
HGLibA_40810	REL	140746920066357	176994494627342	213388485982518	231890075678421	274265445771487
HGLibB_53693	VPS28	101239012679309	120874289013794	723506025434287	412036084883144	683036550771902
HGLibA_44622	SLC24A3	642003495039522	345355111467984	787614154270237	527022899269138	525412731363002
HGLibB_39004	PSG6	103090945838077	125191227907144	111731310256941	11881970819886	262706365681501
HGLibB_56705	ZNF793	131487254272517	131666636247169	11997378396442	109237473666694	315247638817801
HGLibA_11287	CRYL1	112967922684839	11439888067377	109899649433056	661174182719464	814389733612652
HGLibA_50636	TMPRSS2	155562385336499	169799596471759	207893503510865	320046633374349	299485256876911
HGLibB_10106	CLPTM1L	245689799063202	320892457739002	249105872048261	208892712801222	307366447847356
HGLibA_23160	IL3RA_X	274086107497642	289954395669995	330614778711111	383289381286646	375670102924546
HGLibA_14357	EBF4	329644102260677	296429804010019	373658808072391	382331157833429	514904476735742
HGLibA_41592	RNF185	26173988643919	216566434483048	242695059164666	185895349924023	128726119183935
HGLibA_27444	LRRCC1	321001747519761	366939805934733	457915205971068	958223453216615	315247638817801
HGLibA_02339	AP3S2	987697684676187	107923472333745	136458731379378	159065093233958	14186143746801
HGLibB_09994	CLEC6A	827196810916307	112240411227095	106236327785288	12456904891816	139234373811195
HGLibB_06117	C2orf40	944485910971604	748269408180632	127300427259957	134151283450326	236435729113351
HGLibA_19028	GH1	177785583241714	261174803047663	259180006579624	197394031362623	233808665456536
HGLibA_48986	TELO2	919793468854699	884972473136708	60444807188181	747414293508959	893201643317103
HGLibB_33468	OR10H3	709907710861009	84180308420321	824247370747922	871983342427119	160250883065715
HGLibA_30684	MYD88	666695937156426	554007157979891	439598597732225	440782788479643	630495277635602
HGLibB_42323	RTDR1	141364231119279	134544595509402	130963748907725	206976265894789	420330185090401
HGLibA_28321	MAPT	876581695150116	769854102647381	586131463642967	833654404298455	394059548522251
HGLibB_56232	ZNF578	179020205347559	156129289976151	116310462316651	131276613090676	761848460476352
HGLibA_00816	ADAMTS18	333347968578213	151092861267243	210640994746691	24913809783632	394059548522251
HGLibB_43346	SENP7	175933650082946	181311433520691	148364526734626	134151283450326	239062792770166
HGLibB_28476	MBOAT1	969178353088509	98570104731487	87919719546445	651591948187298	194402710604311
HGLibA_53387	USP49	95065902150083	669125528469219	104404666961403	948641218684448	210165092545201
HGLibB_01343	AIG1	888927916208568	798633695269712	952463628419821	622845244590799	341518275385951
HGLibB_27068	LPO	153093141124809	159726739053942	196903538567559	119777931652077	173386201349791
HGLibA_48311	TAOK3	203712647464464	196420719647416	228957602985534	143733517982492	919472279885253
HGLibB_39842	RAB36	142598853225125	100728574178162	144701205086857	205059818988356	107709609929415
HGLibB_25079	KLHDC8B	981524574146961	964116352848121	126384596848015	143733517982492	394059548522251
HGLibA_32335	NOSIP	969178353088509	892167371292291	631922984240074	642009713655132	394059548522251
HGLibB_53176	USP17L2	833369921445533	104326023255953	870038891345029	517440664736972	420330185090401
HGLibA_09895	CLDN3	100004390573464	119435309382678	109899649433056	152357529061442	178640328663421
HGLibB_42835	SCD5	672869047685652	978506149159287	102573006137519	689920886315962	709307187340052
HGLibA_00056	AAMP	586445500276486	244626537289822	238115907104955	488693961140473	183894455977051
HGLibA_01804	AMMECR1L	12963532111375	130227656616052	156607000442105	113070367479561	112963737243045
HGLibB_43256	SELRC1	901274137267021	107203982518187	9433053243004	536605133801304	788119097044502
HGLibA_10907	CPB2	125314143743291	123752248276028	128216257671899	144691741435709	168132074036161
HGLibA_40301	RASA3	901274137267021	482058176424061	824247370747922	824072169766289	139234373811195
HGLibA_50509	TMEM74	229639711687213	260455313232104	248190041636319	197394031362623	302112320533726
HGLibB_52074	TTC39C	137660364801744	13526408532496	109899649433056	11881970819886	630495277635602
HGLibA_20026	GPR34	190749115353089	18203092333625	212472655570576	166730880859691	354653593670026
HGLibA_21111	HELB	108646745314381	131666636247169	897513803703293	718667589912461	354653593670026
HGLibB_41089	RHBDL2	173464405871255	201457148356324	198735199391443	248179874383103	357280657326841
HGLibB_45684	SMIM18	152475830071886	138861534402752	174923608680948	456114363731109	239062792770166
HGLibA_37240	PLSCR4	150006585860196	132386126062727	184997743212311	188770020283673	144488501124825
HGLibB_32338	NOXA1	201860714305696	151812351082801	171260287033179	17822956229829	972013553021553
HGLibB_20791	HAL	212972313258303	255418884523196	304055696764789	391913392365595	538548049647077
HGLibB_05380	C15orf32	148771963754351	103606533440395	206977673098923	171521998125774	183894455977051
HGLibA_26282	LELP1	481502621279641	57559185244664	503706726568175	517440664736972	577954004499302
HGLibA_31107	NANS	753119484565593	676320426624801	320540644179748	12456904891816	183894455977051
HGLibA_64643	NonTargetingControlGuideForHuman_0260	242603243798588	272686640096596	363584673541028	334419985172599	244316920083796
HGLibA_38012	PPP1CC	125931454796214	762659204491797	650239592478917	136067730356759	173386201349791
HGLibB_04859	BSCL2	151858519018964	178433474258458	200566860215328	156190422874308	328382957101876
HGLibB_37739	POU5F1B	114819855843607	11008194178042	512865030687596	766578762573292	499142094794852
HGLibB_01012	ADORA2A	981524574146961	138861534402752	105320497373346	109237473666694	254825174711056
HGLibA_21935	HOXB3	145685408489738	217285924298606	141953713851031	116903261292427	257452238367871
HGLibA_01702	ALPK2	108646745314381	120154799198236	103488836549461	196435807909406	149742628438455
HGLibB_45541	SMAP1	925966579383925	103606533440395	165765304561527	651591948187298	144488501124825
HGLibB_03134	ARSE	105560190049767	906557167603457	787614154270237	852818873362787	446600821658551
HGLibA_37809	PPAN	13457380953713	870582676825542	123637105612188	642009713655132	761848460476352
HGLibB_05345	C14orf180	123462210584523	127349697353819	183166082388427	199310478269056	212792156202016
HGLibB_37604	POMC	185810626929708	1863478622296	118142123140536	168647327766124	13135318284075
HGLibA_51078	TP53TG3	374090498071106	329526335525701	350763047773838	224224288052688	273214620308761
HGLibB_51992	TTC16	119141033214065	98570104731487	134627070555494	120736155105293	814389733612652
HGLibB_14302	E2F7	239516688533975	327367866079026	276580784406525	356459124596581	118217864556675
HGLibB_13129	DHRS7B	100004390573464	546812259824308	870038891345029	680338651783796	1050825462726
HGLibB_38389	PREP	611137942393391	11439888067377	915830411942136	527022899269138	220673347172461
HGLibB_37473	POLG	177785583241714	268369701203246	265590819463219	158106869780741	12609905552712
HGLibA_08167	CCR8	672869047685652	113679390858211	769297546031394	110195697119911	123471991870305
HGLibA_50558	TMEM91	944485910971604	150373371451685	860880587225608	977387922280947	577954004499302
HGLibB_06599	C8orf31	115437166896529	149653881636126	152943678794337	179187785751507	176013265006606
HGLibA_45893	SNAPC2	151241207966041	20721306688079	130047918495783	107321026760261	236435729113351
HGLibB_38110	PPP2R3B_X	127783387954982	130227656616052	177671099916774	147566411795359	123471991870305
HGLibB_14878	ELF4	233960889057672	334562764234609	320540644179748	418743649055661	278468747622391
HGLibA_12467	DCAKD	104942878996845	131666636247169	103488836549461	155232199421092	119478855111947
HGLibB_41718	ROR1	524714394984224	661930630313636	924988716061557	594098540994301	499142094794852
HGLibA_26030	LARP1B	102473634785154	121593778829353	113562971080825	139900624169626	13660731015438
HGLibB_31061	NANOS3	16976053955372	122313268644911	174923608680948	996552391345279	919472279885253
HGLibA_05613	C18orf32	716080821390236	381329602245899	503706726568175	325795974093649	262706365681501
HGLibA_09600	CHRND	666695937156426	460473481957312	274749123582641	479111726608307	761848460476352
HGLibB_17088	FBXO46	128400699007904	150373371451685	134627070555494	205059818988356	612105832037897
HGLibA_54154	WDR66	716080821390236	84180308420321	686872808956602	622845244590799	893201643317103
HGLibB_24749	KIAA1551	604964831864165	57559185244664	641081288359495	11881970819886	604224641067452
HGLibB_04942	BTG2	691388379273331	381329602245899	320540644179748	862401107894953	210165092545201
HGLibB_34144	OR52M1	117289100055297	103606533440395	120889614376362	131276613090676	123471991870305
HGLibB_49087	TFCP2	333347968578213	28779592622332	329698948299169	440782788479643	236435729113351
HGLibB_26375	LGR5	11790641110822	117276839936003	111731310256941	122652602011727	254825174711056
HGLibA_52494	U2AF1L4	654349716097974	561202056135474	769297546031394	134151283450326	525412731363002
HGLibB_53996	WDR3	111733300578994	798633695269712	123637105612188	871983342427119	262706365681501
HGLibB_49708	TMC8	888927916208568	726684713713883	558656551284703	939058984152282	112963737243045
HGLibA_17021	FBXL8	833369921445533	98570104731487	641081288359495	103488132947394	165505010379345
HGLibA_11664	CTNS	126548765849136	183469902967366	134627070555494	164814433953258	814389733612652
HGLibB_55487	ZNF19	267912996968416	429535419888305	467073510090489	6228452445908	588462259126562
HGLibB_11773	CUL4B	858062363562437	935336760225789	915830411942136	814489935234122	168132074036161
HGLibB_08071	CCND3	102473634785154	115118370489328	108983819021114	102529909494178	709307187340052
HGLibA_25004	KIRREL2	164204740077416	189945311307391	189576895272022	195477584456189	333637084415506
HGLibB_28111	MAP2K5	103090945838077	123752248276028	12455293602413	173438445032207	683036550771902
HGLibA_52575	UBE2B	10617750110269	91375206575904	74182263367313	536605133801304	191775646947496
HGLibB_03999	B3GNT8	50002195286732	805828593425295	512865030687596	517440664736972	394059548522251
HGLibA_65279	NonTargetingControlGuideForHuman_0896	282728462238559	333123784603493	323288135415574	404370297257411	349399466356396
HGLibA_10545	COL23A1	642003495039522	683515324780385	439598597732225	277884801432818	1050825462726
HGLibA_06192	C2orf82	975351463617735	106484492702628	787614154270237	996552391345279	604224641067452
HGLibB_37778	PPAPDC1B	110498678473148	111520921411536	998255149016928	12169437855851	16287794672253
HGLibA_12244	CYTH4	138277675854666	160446228869501	197819368979501	154273975967875	102455482615785
HGLibB_42390	RUFY3	407425294928927	618761241380138	274749123582641	306631505029317	262706365681501
HGLibB_34732	OTUD7A	851889253033211	719489815558299	87919719546445	123610825464943	735577823908202
HGLibA_08165	CCR7	586445500276486	510837769046393	375490468896276	162897987046824	183894455977051
HGLibB_34842	P2RY4	180872138506327	209371536327465	27016997152293	343043996251548	344145339042766
HGLibB_07941	CCIN	114202544790684	91375206575904	989096844897507	141817071076059	919472279885253
HGLibB_48992	TEX11	127783387954982	134544595509402	171260287033179	160023316687175	446600821658551
HGLibB_25755	KRTAP5-2	136425742695898	167641127025084	108983819021114	122652602011727	170759137692976
HGLibA_44619	SLC24A2	180254827453404	21153000577414	213388485982518	208892712801222	919472279885253
HGLibA_05399	C15orf41	199391470094005	223041842823073	119057953552478	316213739561483	183894455977051
HGLibB_27660	LYG2	124079521637446	115837860304886	15019618755851	169605551219341	588462259126562
HGLibB_43600	SETD5	115437166896529	179152964074017	151112017970452	137984177263192	709307187340052
HGLibB_52385	TXNRD3	145685408489738	140300514033868	162101982913758	207934489348005	302112320533726
HGLibA_10589	COL5A2	112350611631916	712294917402717	130047918495783	140858847622842	128726119183935
HGLibB_26096	LCE3B	229022400634291	210091026143023	356258030245491	309506175388967	11559080089986
HGLibB_34307	OR5R1	185810626929708	364781336488058	256432515343798	260636779274919	265333429338316
HGLibB_35631	PCSK5	146920030595583	133105615878285	17583943909289	24626342747667	197029774261126
HGLibB_00457	ACN9	185193315876785	167641127025084	25734834575574	174396668485424	133980246497565
HGLibB_02794	ARHGDIA	11790641110822	120874289013794	140122053027147	12456904891816	123471991870305
HGLibB_36115	PFKFB4	382732852812022	302185722534486	33885725241859	54618736833347	525412731363002
HGLibB_11376	CSNK1D	765465705624045	597176546913389	567814855404124	412036084883144	107709609929415
HGLibA_53284	USP17L7	137043053748821	140300514033868	169428626209295	128401942731026	1576238194089
HGLibB_09831	CLCNKA	29013619487363	21584694466749	155691170030163	134151283450326	288977002249651
HGLibB_49119	TFG	901274137267021	163324188131734	1456170354988	13031838963746	14711556478164
HGLibB_43940	SHB	907447247796247	122313268644911	714347721314866	996552391345279	630495277635602
HGLibB_13258	DIS3L2	691388379273331	467668380112895	485390118329332	689920886315962	149742628438455
HGLibA_36636	PIK3CB	119141033214065	14389796311166	130047918495783	948641218684448	204910965231571
HGLibA_22972	IL13	162352806918648	141020003849427	146532865910742	276926577979602	239062792770166
HGLibA_01013	ADORA2A	913620358325473	899362269447874	457915205971068	622845244590799	446600821658551
HGLibA_18337	GABARAPL2	351867300165892	410109194868231	549498247165282	479111726608307	1050825462726
HGLibB_48653	TCEAL4	851889253033211	111520921411536	121805444788304	120736155105293	683036550771902
HGLibB_12963	DEPDC4	709907710861009	676320426624801	668556200717759	651591948187298	577954004499302
HGLibB_20702	GZMM	125931454796214	150373371451685	110815479844998	699503120848129	945742916453403
HGLibB_22481	ICMT	561753058159581	35974490777915	375490468896276	344960443157981	972013553021553
HGLibA_10428	CNTNAP3B	82102370038708	892167371292291	576973159523546	881565576959285	499142094794852
HGLibB_19131	GJB1	697561489802557	115118370489328	787614154270237	824072169766289	656765914203752
HGLibB_19662	GOT1	129018010060827	146056432558335	167596965385411	164814433953258	202283901574756
HGLibB_28043	MANBA	913620358325473	964116352848121	116310462316651	107321026760261	866931006748953
HGLibA_10674	COMMD7	196304914829392	225200312269748	246358380812435	323879527187216	359907720983656
HGLibA_52559	UBASH3A	174081716924178	160446228869501	219799298866113	150441082155009	604224641067452
HGLibA_16965	FBP1	765465705624045	928141862070206	732664329553709	239555863304154	1576238194089
HGLibB_45609	SMCO2	113585233737762	105045513071512	126384596848015	13031838963746	102455482615785
HGLibB_16505	FAM227A	74077326350714	762659204491797	138290392203263	12744371927781	525412731363002
HGLibB_13980	DSCAML1	58027238974726	518032667201976	659397896598338	718667589912461	551683367931152
HGLibB_21819	HNRNPUL1	469156400221189	805828593425295	33885725241859	354542677690147	420330185090401
HGLibA_41656	RNF25	907447247796247	956921454692538	696031113076023	123610825464943	11559080089986
HGLibB_04788	BRDT	111733300578994	105045513071512	125468766436073	136067730356759	107709609929415
HGLibB_48093	TAC3	111115989526071	100728574178162	122721275200246	177271338845074	683036550771902
HGLibB_20588	GTPBP6_X	379646297547409	425937970810513	521107504395075	701419567754562	577954004499302
HGLibA_39175	PSMD5	833369921445533	489253074579644	109899649433056	958223453216615	945742916453403
HGLibA_32751	NSF	993870795205413	119435309382678	104404666961403	140858847622842	972013553021553
HGLibB_47597	STX6	164822051130339	184189392782925	160270322089874	317171963014699	249571047397426
HGLibB_20597	GTSE1	146920030595583	120154799198236	15843866126599	190686467190106	1050825462726
HGLibB_18571	GALT	642003495039522	633151037691304	476231814209911	24913809783632	11559080089986
HGLibA_41895	RPL21	137043053748821	115837860304886	421281989493382	316213739561483	1050825462726
HGLibB_27922	MAGEC2	141981542172202	145336942742777	161186152501816	198352254815839	1576238194089
HGLibB_52094	TTC9	136425742695898	129508166800494	146532865910742	177271338845074	267960492995131
HGLibB_38190	PPTC7	530887505513451	402914296712648	696031113076023	967805687748781	998284189589703
HGLibB_24082	KBTBD8	133956498484208	109362451964862	121805444788304	133193059997109	283722874936021
HGLibA_13897	DPPA5	175933650082946	194262250200741	173091947857064	261595002728136	11559080089986
HGLibA_43272	SECTM1	236430133269362	194981740016299	226210111749708	229015405318771	145802032953233
HGLibB_12574	DDAH1	103708256891	103606533440395	12455293602413	165772657406474	840660370180803
HGLibA_26678	LMBRD2	125314143743291	122313268644911	181334421564543	12456904891816	1050825462726
HGLibA_17154	FBXW7	259270642227499	367659295750291	228957602985534	199310478269056	170759137692976
HGLibB_39406	PTPN21	969178353088509	769854102647381	10715215819723	728249824444627	128726119183935
HGLibB_12519	DCST2	130869943219595	140300514033868	18866106486008	138942400716409	13135318284075
HGLibB_55628	ZNF264	109264056367303	928141862070206	136458731379378	116903261292427	919472279885253
HGLibA_27566	LSR	963005242559282	920946963914623	824247370747922	13031838963746	11033667358623
HGLibA_52649	UBE2Q2	475329510750415	554007157979891	467073510090489	507858430204806	919472279885253
HGLibB_41236	RIN1	149389274807273	1777139844429	109899649433056	881565576959285	123471991870305
HGLibB_39353	PTP4A1	79015814774095	669125528469219	705189417195445	114986814385994	144488501124825
HGLibA_09905	CLDN6	716080821390236	640345935846887	421281989493382	613263010058633	420330185090401
HGLibA_51814	TSC2	115437166896529	149653881636126	152027848382395	180146009204724	1050825462726
HGLibA_08149	CCR2	202478025358618	116557350120445	184081912800369	206976265894789	362534784640471
HGLibB_53153	USP17L11	178896743136974	157928014515047	788529984682179	665007076532331	840660370180802
HGLibB_04032	B4GALT5	759292595094819	798633695269712	115394631904709	150441082155009	236435729113351
HGLibA_17653	FLRT1	882754805679342	50364287089081	567814855404124	814489935234122	102455482615785
HGLibA_50717	TNFAIP8	679042158214879	474863278268478	897513803703293	766578762573292	265333429338316
HGLibB_21915	HOXB6	376559742282796	122313268644911	183166082388427	297049270497151	210165092545201
HGLibB_53505	VCL	391992518605862	501484401444135	669472031129701	575892295383185	347823228162307
HGLibA_47367	STARD5	26420913065088	222322353007515	255516684931856	203143372081922	364899141931605
HGLibB_37136	PLK1	104325567943922	108642962149303	576973159523546	412036084883144	183894455977051
HGLibB_41787	RPGRIP1L	753119484565593	856192880514376	87919719546445	565351837397803	472871458226701
HGLibA_09004	CELF1	932139689913152	733879611869466	121805444788304	168647327766124	178640328663421
HGLibB_40711	REC8	425944626516606	892167371292291	40296538125454	258720332368486	262706365681501
HGLibA_42411	RTN4IP1	734600152977914	683515324780385	677714504837181	412036084883144	394059548522251
HGLibB_12312	DAPK2	759292595094819	84180308420321	824247370747922	986970156813113	288977002249651
HGLibA_46463	SPATA2L	685215268744105	820218389736461	549498247165282	718667589912461	656765914203752
HGLibB_15402	ERC1	219145423787529	250382455814288	326951457063343	230931852225204	249571047397426
HGLibB_07383	CBFA2T3	104942878996845	11008194178042	860880587225608	977387922280947	133980246497565
HGLibB_07944	CCK	103090945838077	112240411227095	108067988609172	152357529061442	373043039267731
HGLibA_45465	SLCO3A1	796331258270176	561202056135474	714347721314866	709085355380295	16287794672253
HGLibB_52708	UBXN1	327174858048987	460473481957312	311382340060326	565351837397803	367788911954101
HGLibB_22566	IFI27	159883562706958	205054597434115	193240216919791	149482858701792	16287794672253
HGLibA_03608	ATP2A2	118523722161142	964116352848121	622764680120652	220391394239821	236435729113351
HGLibA_27323	LRRC36	200008781146928	194981740016299	277496614818467	200268701722272	112963737243045
HGLibA_29729	MPHOSPH8	234578200110594	223041842823073	283907427702062	364124912222314	761848460476352
HGLibA_25110	KLHDC8A	827196810916307	460473481957312	12455293602413	107321026760261	394059548522251
HGLibA_17869	FOXG1	469156400221189	410109194868231	494548422448753	574934071929969	577954004499302
HGLibB_39112	PSMD13	329026791207755	451839604170612	436851106496399	265427896541002	441346694344921
HGLibA_19177	GJC1	200008781146928	188506331676274	18866106486008	157148646327525	378297166581361
HGLibB_56641	ZNF771	833369921445533	582786750602223	40296538125454	584516306462135	446600821658551
HGLibA_25555	KRT80	156179696389422	212968985405257	100741345313635	128401942731026	281095811279206
HGLibA_26808	LOC100132247	158895865022282	869863187009984	408460363726193	267344343447436	220673347172461
HGLibA_14905	ELFN1	145068097436815	104326023255953	151112017970452	114028590932777	168132074036161
HGLibB_29651	MOV10	107412123208535	510837769046393	106236327785288	144691741435709	11033667358623
HGLibA_24099	KBTBD13	864235474091664	669125528469219	105320497373346	104446356400611	998284189589703
HGLibB_13298	DLD	987697684676187	899362269447874	467073510090489	431200553947477	399313675835881
HGLibA_64998	NonTargetingControlGuideForHuman_0615	325940235943142	398597357819298	357173860657433	269260790353869	294231129563281
HGLibB_52576	UBE2O	190749115353089	188506331676274	239031737516897	219433170786605	275841683965576
HGLibB_54673	YWHAB	74077326350714	820218389736461	80593076250908	110195697119911	472871458226701
HGLibB_41070	RHAG	202478025358618	198579189094091	23994756792884	169605551219341	220673347172461
HGLibA_33363	OLFML2B	159883562706958	137422554771635	170344456621237	12169437855851	14186143746801
HGLibB_43236	SELENBP1	190131804300166	231675720609772	146532865910742	202185148628706	133980246497565
HGLibB_55169	ZFP82	2784072848681	374134704090316	380069620955986	321004856827566	220673347172461
HGLibA_39087	PSMA7	197539536935237	174836025180667	202398521039212	266386119994219	16287794672253
HGLibA_56481	ZNF664	20988575799369	122313268644911	119057953552478	191644690643323	262706365681501
HGLibA_56243	ZNF560	140129609013434	141020003849427	1456170354988	215600276973738	233808665456536
HGLibA_08466	CD84	119758344266988	112959901042653	102573006137519	163856210500041	499142094794852
HGLibA_24331	KCNK6	142598853225125	111520921411536	108983819021114	139900624169626	12609905552712
HGLibB_39517	PTTG2	598791721334938	352550009623567	531181638926439	153315752514658	0
HGLibB_10438	COA4	20988575799369	203615617802999	27016997152293	388080498552729	260079302024686
HGLibA_07824	CCDC63	161735495865726	197859699278532	184997743212311	18972824373689	14186143746801
HGLibA_39128	PSMC1	29260543908532	220883373376398	280244106054294	201226925175489	15236969209527
HGLibA_09395	CHD4	193835670617702	17339704554955	182250251976485	228057181865554	189148583290681
HGLibB_04619	BMP8A	111115989526071	748269408180632	118142123140536	613263010058633	998284189589703
HGLibB_40519	RBM48	107412123208535	197140209462974	177671099916774	18110423265794	186521519633866
HGLibA_18237	FXYD5	322236369625606	412267664314906	429524463200862	329628867906515	233808665456536
HGLibA_06839	CABIN1	151858519018964	130947146431611	989096844897507	36795780603518	193089178775903
HGLibA_04378	BDH2	150006585860196	213688475220815	217051807630286	269260790353869	205173671597252
HGLibA_43601	SERPINI2	524714394984224	424498991179397	311382340060326	709085355380295	210165092545201
HGLibB_27144	LRIT1	139512297960511	214407965036373	234452585457187	326754197546866	344145339042766
HGLibB_25695	KRTAP26-1	87040858462089	589981648757806	102573006137519	105404579853828	814389733612652
HGLibA_17564	FKBP1A	213589624311225	161165718685059	11997378396442	239555863304154	186521519633866
HGLibA_09655	CHSY1	122227588478678	118715819567119	989096844897507	220391394239821	123471991870305
HGLibB_48743	TCHH	746946374036366	892167371292291	787614154270237	939058984152282	577954004499302
HGLibB_23210	IMP4	635830384510295	640345935846887	622764680120652	354542677690147	1050825462726
HGLibB_37381	PNPO	216058868522916	178433474258458	1456170354988	164814433953258	367788911954101
HGLibB_48502	TBC1D5	217910801681684	246065516920938	395638737959003	371790699848046	551683367931152
HGLibB_00535	ACRC	116054477949452	676320426624801	833405674867344	114028590932777	168132074036161
HGLibA_08172	CCR9	163587429024493	130227656616052	203314351451154	277884801432818	241689856426981
HGLibB_08771	CDK5R2	164204740077416	159726739053942	186829404036196	168647327766124	181267392320236
HGLibA_29337	MKL2	114819855843607	105045513071512	108983819021114	147566411795359	998284189589703
HGLibB_24678	KIAA1210	322853680678529	290673885485553	505538387392059	518398888190188	197029774261126
HGLibB_52563	UBE2L3	802504368799402	176994494627342	108983819021114	17535489193864	183894455977051
HGLibA_05039	C10orf118	549406837101129	237431639134239	80593076250908	507858430204806	11559080089986
HGLibA_27211	LRP2	108646745314381	100009084362604	924988716061557	67075641725163	866931006748953
HGLibA_23834	ITM2C	177785583241714	130947146431611	203314351451154	113070367479561	197029774261126
HGLibB_22308	HSPE1-MOB4	447550513368897	606529914515647	545834925517513	79245079581014	517794246758238
HGLibB_50533	TMOD1	808677479328628	877777574981125	494548422448753	642009713655132	788119097044502
HGLibB_05321	C14orf132	17222978376541	185628372414041	259180006579624	156190422874308	341518275385951
HGLibB_21293	HINFP	537060616042677	690710222935968	256432515343798	862401107894953	236435729113351
HGLibA_09038	CENPA	138894986907589	107203982518187	10715215819723	891147811491452	123471991870305
HGLibA_14689	EI24	395079073870475	35974490777915	595289767762388	613263010058633	315247638817801
HGLibA_44227	SIRT5	808677479328628	661930630313636	915830411942136	11594503783921	215419219858831
HGLibA_05998	C20orf194	697561489802557	705100019247134	769297546031394	469529492076141	1576238194089
HGLibA_35115	PANX3	112350611631916	669125528469219	815089066628501	131276613090676	341518275385951
HGLibA_06071	C22orf31	919793468854699	676320426624801	897513803703293	699503120848129	446600821658551
HGLibB_55599	ZNF250	105560190049767	834608186047627	1630178133257	221349617693038	186521519633866
HGLibA_11286	CRYGS	11790641110822	741074510025048	668556200717759	392871615818812	814389733612652
HGLibA_03869	AUP1	122227588478678	145336942742777	121805444788304	91989451508795	1050825462726
HGLibA_37808	PPA2	79015814774095	748269408180632	824247370747922	622845244590799	761848460476352
HGLibA_55683	ZNF259	12963532111375	105045513071512	103488836549461	833654404298455	945742916453403
HGLibA_53803	VPS51	140746920066357	153970820529476	170344456621237	12169437855851	123471991870305
HGLibA_00784	ADAM9	481502621279641	28779592622332	952463628419821	996552391345279	220673347172461
HGLibA_21992	HOXD12	119758344266988	928141862070206	115394631904709	517440664736972	288977002249651
HGLibA_43680	SEZ6	123462210584523	107923472333745	134627070555494	160023316687175	270587556651946
HGLibB_07102	CAMSAP1	567926168688808	848997982358793	54033994304586	852818873362787	551683367931152
HGLibA_40936	RFPL3	20062609219985	241748578027589	262843328227393	318130186467916	233808665456536
HGLibB_23897	JAM2	611137942393391	518032667201976	80593076250908	843236638830621	11033667358623
HGLibA_11450	CST2	159883562706958	128788676984936	174007778269006	279801248339251	1576238194089
HGLibA_08152	CCR3	267912996968416	176275004811783	274749123582641	42161831941531	294231129563281
HGLibA_46106	SNX7	407425294928927	179872453889575	622764680120652	814489935234122	656765914203752
HGLibB_46708	SPOPL	100004390573464	899362269447874	139206222615205	155232199421092	207538028888386
HGLibA_10144	CLTA	109264056367303	167641127025084	176755269504832	18110423265794	288977002249651
HGLibA_39848	RAB24	635830384510295	388524500401482	522023334807017	527022899269138	341518275385951
HGLibB_45774	SMS	796331258270176	453278583801729	558656551284703	843236638830621	183894455977051
HGLibA_51834	TSEN34	169143228500797	138861534402752	161186152501816	737832058976793	102455482615785
HGLibA_13941	DR1	140746920066357	141020003849427	144701205086857	160981540140391	866931006748953
HGLibB_43591	SETD2	125931454796214	126630207538261	142869544262973	137984177263192	788119097044502
HGLibA_21534	HIST2H2BE	864235474091664	546812259824308	613606376001231	306631505029317	262706365681501
HGLibB_51548	TRIM77	975351463617735	13526408532496	129132088083841	214642053520522	212792156202016
HGLibB_44472	SLC1A7	216058868522916	158287759422826	311382340060326	220391394239821	0
HGLibB_33320	OLFML3	19568760377647	261894292863221	191408556095906	212725606614088	173386201349791
HGLibA_32181	NMI	314828636990535	151092861267243	183166082388427	479111726608307	210165092545201
HGLibA_08814	CDKL4	201860714305696	199298678909649	212472655570576	292258153231067	173386201349791
HGLibA_15928	FABP7	882754805679342	539617361668725	74182263367313	565351837397803	11033667358623
HGLibB_41507	RNF166	685215268744105	942531658381372	631922984240074	469529492076141	107709609929415
HGLibB_02387	APC	222231979052142	280601028067737	219799298866113	766578762573292	13135318284075
HGLibA_54613	XXYLT1	185810626929708	216566434483048	171260287033179	241472310210587	186521519633866
HGLibA_50034	TMEM164	111733300578994	928141862070206	120889614376362	182062456111157	14711556478164
HGLibA_52013	TSSK2	919793468854699	798633695269712	631922984240074	42161831941531	499142094794852
HGLibA_46828	SPRR4	604964831864165	568396954291057	631922984240074	49827619567264	315247638817801
HGLibA_56396	ZNF616	901274137267021	381329602245899	567814855404124	101571686040961	118217864556675
HGLibB_23258	ING3	19568760377647	27916204843662	269254141110988	306631505029317	417703121433586
HGLibB_39564	PVALB	827196810916307	884972473136708	860880587225608	120736155105293	14186143746801
HGLibB_27906	MAGEB3	201243403252773	224480822454189	343436404478301	320046633374349	254825174711056
HGLibB_13703	DNTTIP2	771638816153271	805828593425295	448756901851647	100613462587745	107709609929415
HGLibA_06200	C2orf91	31606325909638	285637456776645	314129831296153	279801248339251	336264148072321
HGLibA_02776	ARHGAP40	87040858462089	106484492702628	815089066628501	383289381286646	788119097044502
HGLibB_33006	NUP37	254949464857041	28779592622332	217967638042228	148524635248575	814389733612652
HGLibA_49530	TIMM9	592618610805712	482058176424061	412123685373961	776160997105458	683036550771902
HGLibB_12740	DDX58	672869047685652	138142044587194	815089066628501	169605551219341	133980246497565
HGLibA_26560	LIN28B	95065902150083	712294917402717	128216257671899	17535489193864	210165092545201
HGLibA_49570	TJP1	295691994349934	451839604170612	413039515785903	388080498552729	373043039267731
HGLibA_65166	NonTargetingControlGuideForHuman_0783	173464405871255	251101945629847	264674989051277	202185148628706	118217864556675
HGLibA_05067	C10orf32	175316339030023	235992659503122	329698948299169	298965717403584	286349938592836
HGLibA_03468	ATG13	196922225882315	228078271531981	174007778269006	155232199421092	814389733612652
HGLibB_53819	VTCN1	746946374036366	813023491580878	549498247165282	54618736833347	893201643317103
HGLibB_13804	DPEP3	45063706863351	518032667201976	375490468896276	440782788479643	420330185090401
HGLibB_17455	FHIT	753119484565593	302185722534486	439598597732225	756996528041126	709307187340052
HGLibA_22932	IKZF2	679042158214879	251821435445405	586131463642967	306631505029317	945742916453403
HGLibB_06833	CABIN1	167291295342029	13958102421831	177671099916774	653508395093731	213842981664742
HGLibB_45830	SNAP47	555579947630355	827413287892044	796772458389658	594098540994301	472871458226701
HGLibA_30751	MYL12A	11790641110822	131666636247169	110815479844998	147566411795359	656765914203752
HGLibB_13439	DNAAF1	10617750110269	125191227907144	13279540973161	201226925175489	118217864556675
HGLibA_52533	UBAC1	14383347533097	171958065918434	127300427259957	642009713655132	194402710604311
HGLibB_10018	CLIC3	882754805679342	69790512109155	120889614376362	125527272371377	236435729113351
HGLibB_29699	MPND	888927916208568	618761241380138	979938540778085	891147811491452	13660731015438
HGLibA_30610	MXD1	124696832690369	525227565357559	87919719546445	117861484745644	604224641067452
HGLibB_06990	CALCB	171612472712487	10144806399372	15019618755851	18397890301759	128726119183935
HGLibA_08191	CCSER2	138894986907589	138142044587194	198735199391443	114986814385994	178640328663421
HGLibA_18294	G0S2	135191120590053	127349697353819	558656551284703	555769602865636	223300410829276
HGLibA_52505	UACA	103708256891	135983575140519	185913573624254	146608188342142	183894455977051
HGLibB_34269	OR5K2	654349716097974	820218389736461	586131463642967	103488132947394	349399466356396
HGLibA_44811	SLC26A9	716080821390236	50364287089081	796772458389658	958223453216615	315247638817801
HGLibB_45919	SNRPD1	11790641110822	554007157979891	274749123582641	172480221578991	735577823908202
HGLibA_34752	OTUB1	124696832690369	992895945470453	979938540778085	574934071929969	13660731015438
HGLibB_50425	TMEM65	130252632166672	204335107618557	190492725683964	208892712801222	149742628438455
HGLibA_36577	PIGP	154327763230654	115118370489328	167596965385411	159065093233958	15236969209527
HGLibA_38827	PRR23C	938312800442378	136703064956077	696031113076023	120736155105293	125048230064394
HGLibA_08506	CDC123	136425742695898	107923472333745	169428626209295	148524635248575	165505010379345
HGLibB_19293	GLRX3	120992966372833	877777574981125	787614154270237	756996528041126	16287794672253
HGLibB_25793	KRTAP9-1	808677479328628	108642962149303	80593076250908	119777931652077	446600821658551
HGLibA_45316	SLC6A19	746946374036366	683515324780385	769297546031394	110195697119911	617359959351527
HGLibA_30557	MUC7	888927916208568	870582676825542	139206222615205	986970156813113	13135318284075
HGLibA_00802	ADAMTS14	765465705624045	122313268644911	116310462316651	699503120848129	472871458226701
HGLibB_41108	RHNO1	574099279218034	280601028067737	348015556538012	37370714675448	262706365681501
HGLibA_21830	HNRNPK	364213521224344	554007157979891	531181638926439	565351837397803	281095811279206
HGLibB_34205	OR5AS1	210503069046612	3554279688858	349847217361896	215600276973738	365161848297286
HGLibA_22897	IGSF5	161735495865726	20721306688079	21430431639446	148524635248575	199656837917941
HGLibA_17151	FBXW5	907447247796247	117996329751561	906672107822715	814489935234122	446600821658551
HGLibB_01347	AIM1	132721876378363	131666636247169	108067988609172	140858847622842	998284189589703
HGLibA_29856	MRGPRX4	851889253033211	482058176424061	60444807188181	622845244590799	176013265006606
HGLibA_32826	NT5DC3	703734600331783	582786750602223	650239592478917	109237473666694	577954004499302
HGLibB_28859	MEPCE	963005242559282	102887043624837	151112017970452	114028590932777	12084492821349
HGLibB_44101	SIGLEC9	975351463617735	769854102647381	952463628419821	110195697119911	551683367931152
HGLibA_31939	NINJ1	203095336411541	171238576102875	17583943909289	170563774672557	866931006748953
HGLibA_52280	TUBB2B	130252632166672	113679390858211	123637105612188	286508812511768	11033667358623
HGLibA_37156	PLEKHS1	313594014884689	402194806897089	274749123582641	381372934380213	14186143746801
HGLibB_27819	MAEA	216058868522916	276284089174387	316877322531979	190686467190106	165505010379345
HGLibA_00755	ADAM21	135808431642976	102887043624837	187745234448138	269260790353869	604224641067452
HGLibB_52246	TUBGCP3	808677479328628	705100019247134	549498247165282	191644690643323	788119097044502
HGLibB_54286	WNT11	716080821390236	482058176424061	512865030687596	287467035964984	1050825462726
HGLibB_05802	C1orf186	833369921445533	863387778669959	503706726568175	709085355380295	173386201349791
HGLibB_46650	SPINK8	111115989526071	942531658381372	129132088083841	17822956229829	15236969209527
HGLibB_43431	SERINC1	125314143743291	172677555733992	106236327785288	18397890301759	120056809116446
HGLibB_11432	CST1	122844899531601	151812351082801	127300427259957	112112144026344	472871458226701
HGLibA_28285	MAPK8IP1	114819855843607	91375206575904	119057953552478	160023316687175	223300410829276
HGLibA_41334	RIPPLY3	746946374036366	124471738091586	613606376001231	79532546616979	472871458226701
HGLibB_46810	SPSB4	124079521637446	106484492702628	870038891345029	106362803307044	249571047397426
HGLibA_12792	DEFA1	487675731808867	613724812671229	59620559817433	458030810637542	562191622558412
HGLibB_54995	ZDBF2	148771963754351	992895945470453	204230181863096	141817071076059	197029774261126
HGLibA_29442	MLXIP	206181891676154	181311433520691	199651029803386	196435807909406	16287794672253
HGLibA_44344	SLC10A6	113585233737762	899362269447874	103488836549461	152357529061442	1050825462726
HGLibB_35425	PCDHB10	18642793798263	164763167762851	21888346845417	220391394239821	207538028888386
HGLibB_16338	FAM192A	901274137267021	827413287892044	103488836549461	165772657406474	160250883065715
HGLibA_25410	KRR1	193835670617702	188506331676274	23170509422136	154273975967875	123471991870305
HGLibA_11671	CTPS2	198774159041083	22016388356084	206061842686981	230931852225204	252198111054241
HGLibA_46056	SNX2	135191120590053	112959901042653	207893503510865	24913809783632	244316920083796
HGLibB_41651	RNFT1	728427042448688	106484492702628	108067988609172	139900624169626	722442505624127
HGLibB_17905	FOXO4	858062363562437	14389796311166	686872808956602	756996528041126	656765914203752
HGLibB_51789	TSGA13	567926168688808	813023491580878	80593076250908	12456904891816	577954004499302
HGLibA_56230	ZNF557	11790641110822	928141862070206	167596965385411	128401942731026	207538028888386
HGLibA_32686	NRG4	151858519018964	185628372414041	141037883439089	117861484745644	814389733612652
HGLibB_04959	BTN2A1	561753058159581	388524500401482	824247370747922	325795974093649	735577823908202
HGLibB_37478	POLH	302482415932082	179872453889575	20148269062727	306631505029317	788119097044502
HGLibA_38130	PPP1R9B	215441557469993	174836025180667	140122053027147	277884801432818	256243789085736
HGLibA_17032	FBXO16	314828636990535	43169388933498	283907427702062	958223453216615	788119097044502
HGLibA_11309	CSB-PGBD3	185193315876785	206493577065232	255516684931856	24338875711702	302112320533726
HGLibA_14278	DYRK2	814850589857854	467668380112895	915830411942136	507858430204806	788119097044502
HGLibA_14187	DUSP6	419771515987379	388524500401482	457915205971068	469529492076141	814389733612652
HGLibA_51267	TRAF7	119141033214065	112959901042653	151112017970452	11881970819886	15236969209527
HGLibB_32712	NSG1	438290847575058	561202056135474	476231814209911	392871615818812	499142094794852
HGLibB_01212	AGO4	913620358325473	489253074579644	265590819463219	335378208625815	11559080089986
HGLibB_25546	KRTAP1-3	243220554851511	336001743865726	276580784406525	291299929777851	249571047397426
HGLibB_19229	GLI3	753119484565593	117996329751561	732664329553709	613263010058633	102455482615785
HGLibA_18927	GEMIN8	919793468854699	107203982518187	696031113076023	459947257543975	919472279885253
HGLibB_55102	ZFC3H1	118523722161142	136703064956077	705189417195445	862401107894953	761848460476352
HGLibB_12232	CYTH4	100004390573464	935336760225789	870038891345029	891147811491452	656765914203752
HGLibB_20120	GPS1	108029434261458	805828593425295	80593076250908	101571686040961	367788911954101
HGLibA_25821	KRTAP6-3	213589624311225	246065516920938	310466509648384	203143372081922	275841683965576
HGLibA_49455	TIE1	243837865904434	155409800160593	147448696322684	198352254815839	357280657326841
HGLibA_44670	SLC25A20	703734600331783	777049000802963	705189417195445	948641218684448	13660731015438
HGLibA_21175	HERPUD2	135808431642976	105045513071512	11997378396442	212725606614088	12609905552712
HGLibB_40347	RASSF9	327174858048987	21584694466749	174007778269006	412036084883144	604224641067452
HGLibB_17276	FERMT3	204329958517386	32161194755456	195987708155617	267344343447436	298434431414185
HGLibB_43536	SERPINF2	944485910971604	130947146431611	961621932539243	450365023011809	840660370180803
HGLibB_06596	C8orf22	111733300578994	156129289976151	87919719546445	147566411795359	814389733612652
HGLibB_01745	AMBN	487675731808867	417304093023814	732664329553709	862401107894953	788119097044502
HGLibA_18559	GALNT4	329026791207755	287076436407761	393807077135118	938100760699066	136651970236546
HGLibB_14548	EFHC1	116054477949452	138142044587194	142869544262973	128401942731026	194402710604311
HGLibB_05134	C11orf42	233343578004749	236712149318681	342520574066359	321004856827566	118217864556675
HGLibB_29662	MPC1	746946374036366	669125528469219	622764680120652	440782788479643	656765914203752
HGLibB_01325	AIDA	110498678473148	1777139844429	157522830854047	134151283450326	317874702474616
HGLibA_04944	BTG2	145685408489738	164763167762851	138290392203263	210809159707655	249571047397426
HGLibB_12033	CYLC2	136425742695898	10576500288707	216135977218344	328670644453299	572699877185672
HGLibB_22978	IL17RC	139512297960511	131666636247169	151112017970452	104446356400611	183894455977051
HGLibA_06310	C4orf27	975351463617735	159007249238384	897513803703293	182062456111157	11033667358623
HGLibA_35274	PATE2	11790641110822	111520921411536	113562971080825	137025953809976	840660370180803
HGLibA_04656	BNIP3	100004390573464	123752248276028	714347721314866	804907700701956	160250883065715
HGLibA_36019	PECAM1	969178353088509	633151037691304	815089066628501	527022899269138	893201643317103
HGLibB_19508	GNG8	697561489802557	532422463513142	110815479844998	114028590932777	788119097044502
HGLibB_27657	LYG1	125931454796214	11439888067377	111731310256941	140858847622842	788119097044502
HGLibA_14043	DST	141364231119279	102887043624837	160270322089874	155232199421092	486006776510776
HGLibB_13953	DRG1	963005242559282	104326023255953	769297546031394	166730880859691	191775646947496
HGLibB_41493	RNF150	130869943219595	216566434483048	228957602985534	148524635248575	144488501124825
HGLibB_53659	VPREB3	175316339030023	123752248276028	152943678794337	120736155105293	320501766131431
HGLibA_32103	NLRP11	122227588478678	100009084362604	123637105612188	126485495824593	307366447847356
HGLibA_20215	GRAP2	119758344266988	123032758460469	143785374674915	154273975967875	12609905552712
HGLibB_10483	COIL	140746920066357	195701229831857	20148269062727	160023316687175	197029774261126
HGLibB_49379	TIAM1	95065902150083	115118370489328	119057953552478	107321026760261	102455482615785
HGLibA_15667	ETV7	132721876378363	105045513071512	778455850150816	565351837397803	212792156202016
HGLibB_13963	DRP2	406807983876005	482058176424061	559572381696645	523190005456272	851168624808063
HGLibB_43009	SCRT2	796331258270176	820218389736461	714347721314866	479111726608307	288977002249651
HGLibB_32790	NTAN1	165439362183261	127349697353819	166681134973469	133193059997109	725069569280942
HGLibB_31026	NAGLU	211737691152458	141739493664985	280244106054294	278843024886035	189148583290681
HGLibB_43329	SEMG2	227170467475523	287076436407761	326951457063343	463780151356841	225927474486091
HGLibB_29133	MGST1	190131804300166	216566434483048	266506649875162	356459124596581	194402710604311
HGLibB_42083	RPS3	845716142503985	856192880514376	120889614376362	157148646327525	228029125411543
HGLibA_23030	IL18RAP	956832132030056	489253074579644	750980937792551	737832058976793	656765914203752
HGLibB_30895	MZF1	154945074283577	135983575140519	796772458389658	699503120848129	945742916453403
HGLibA_08399	CD48	16976053955372	130947146431611	13737456179132	128401942731026	212792156202016
HGLibB_10181	CMC4	155562385336499	176275004811783	208809333922807	233806522584854	254825174711056
HGLibA_52610	UBE2G2	101239012679309	971311251003704	650239592478917	268302566900652	210165092545201
HGLibA_22435	HVCN1	140746920066357	263333272494338	17583943909289	217516723880172	223300410829276
HGLibB_39648	PYHIN1	969178353088509	116557350120445	105320497373346	119777931652077	123471991870305
HGLibA_51073	TP53INP2	133339187431285	863387778669959	162101982913758	91989451508795	577954004499302
HGLibB_56642	ZNF772	243837865904434	205054597434115	250937532872145	300882164310017	438719630688106
HGLibA_46098	SNX5	876581695150116	106484492702628	135542900967436	316213739561483	525412731363002
HGLibA_37004	PLCG2	180254827453404	194981740016299	171260287033179	212725606614088	231181601799721
HGLibA_09215	CERS6	734600152977914	690710222935968	631922984240074	594098540994301	288977002249651
HGLibA_08693	CDH8	796331258270176	611566343224555	641081288359495	469529492076141	1050825462726
HGLibA_20311	GRIN3A	888927916208568	518032667201976	622764680120652	555769602865636	972013553021553
HGLibB_09321	CGRRF1	925966579383925	863387778669959	151112017970452	891147811491452	945742916453403
HGLibA_17820	FOXB2	154327763230654	136703064956077	549498247165281	134151283450326	13135318284075
HGLibB_55892	ZNF423	734600152977914	741074510025048	851722283106186	871983342427119	945742916453403
HGLibA_01017	ADORA2B	37038663175357	474863278268478	375490468896276	335378208625815	288977002249651
HGLibA_35628	PCMTD1	288284261714862	203615617802999	361753012717144	49827619567264	509650349422112
HGLibA_52128	TTC38	142598853225125	167641127025084	998255149016928	613263010058633	472871458226701
HGLibA_09158	CEP70	13457380953713	189945311307391	180418591152601	277884801432818	241689856426981
HGLibA_03945	B2M	407425294928927	460473481957312	485390118329332	469529492076141	525412731363002
HGLibA_31882	NGLY1	145068097436815	111520921411536	110815479844998	594098540994301	13660731015438
HGLibB_42806	SCAPER	106794812155613	928141862070206	824247370747922	111153920573127	225927474486091
HGLibB_36815	PKP4	179020205347559	132386126062727	156607000442105	110195697119911	15236969209527
HGLibB_14827	EIF4H	175933650082946	221602863191956	174923608680948	162897987046824	189148583290681
HGLibA_29190	MIA3	654349716097974	539617361668725	778455850150816	507858430204806	683036550771902
HGLibA_50474	TMEM63A	518541284454998	223041842823073	54033994304586	297049270497151	394059548522251
HGLibB_14493	EEFSEC	112967922684839	140300514033868	924988716061557	277884801432818	288977002249651
HGLibB_37341	PNMT	151858519018964	166202147393967	152027848382395	156190422874308	275841683965576
HGLibB_08830	CDKN2AIPNL	101239012679309	690710222935968	924988716061557	977387922280947	420330185090401
HGLibB_31233	NCAPH	475329510750415	604371445068972	576973159523546	105404579853828	525412731363002
HGLibA_06500	C6orf58	339521079107439	35974490777915	155691170030163	24913809783632	656765914203752
HGLibA_00145	ABCB6	145068097436815	136703064956077	186829404036196	187811796830456	144488501124825
HGLibA_29878	MROH8	185810626929708	144617452927218	196903538567559	306631505029317	294231129563281
HGLibA_05017	BZW2	765465705624045	424498991179397	622764680120652	661174182719464	315247638817801
HGLibB_31678	NEURL	153093141124809	964116352848121	123637105612188	117861484745644	223300410829276
HGLibA_23147	IL36B	925966579383925	446083685646146	970780236658664	747414293508959	367788911954101
HGLibB_55675	ZNF283	728427042448688	107203982518187	732664329553709	469529492076141	499142094794852
HGLibB_27754	LYZL6	233343578004749	269089191018804	21888346845417	289383482871418	181267392320236
HGLibA_31618	NEFH	6605228266272	625956139535721	842563978986765	54618736833347	551683367931152
HGLibA_09142	CEP55	171612472712487	171958065918434	181334421564543	207934489348005	133980246497565
HGLibB_22532	IDO1	112967922684839	178433474258458	114478801492767	159065093233958	160250883065715
HGLibB_40450	RBM18	716080821390236	10576500288707	302224035940905	201226925175489	1576238194089
HGLibB_42688	SAR1B	107412123208535	135983575140519	140122053027147	929476749620116	123471991870305
HGLibA_10486	COG6	734600152977914	978506149159287	448756901851647	469529492076141	525412731363002
HGLibB_08190	CCT3	672869047685652	489253074579644	531181638926439	833654404298455	262706365681501
HGLibA_65303	NonTargetingControlGuideForHuman_0920	190749115353089	230236740978656	317793152943921	168647327766124	173386201349791
HGLibB_00239	ABHD12	107412123208535	120874289013794	141953713851031	119777931652077	14711556478164
HGLibB_23374	INTS1	196304914829392	225200312269748	17583943909289	776160997105458	735577823908202
HGLibA_20982	HCN4	128400699007904	13958102421831	157522830854047	188770020283673	14186143746801
HGLibA_08703	CDHR3	100004390573464	726684713713883	12455293602413	103488132947394	220673347172461
HGLibB_22887	IKBKAP	956832132030056	100728574178162	141037883439089	939058984152282	683036550771902
HGLibB_07026	CALML3	127783387954982	146775922373893	182250251976485	234764746038071	170759137692976
HGLibB_45864	SND1	159883562706958	125910717722702	146532865910742	187811796830456	13135318284075
HGLibB_17326	FGD3	611137942393391	84180308420321	393807077135118	11594503783921	13135318284075
HGLibB_04605	BMP4	654349716097974	920946963914623	668556200717759	402453850350978	262706365681501
HGLibB_01198	AGMAT	103090945838077	625956139535721	769297546031394	11594503783921	231181601799721
HGLibA_24376	KCNQ4	888927916208568	111520921411536	952463628419821	119777931652077	814389733612652
HGLibA_25380	KPTN	419771515987379	453278583801729	60444807188181	11881970819886	100353831690333
HGLibB_38862	PRSS21	839543031974759	123032758460469	109899649433056	146608188342142	233808665456536
HGLibB_20178	GRAMD3	225318534316755	284917966961087	184997743212311	278843024886035	380924230238176
HGLibA_09665	CHTF8	833369921445533	496447972735227	421281989493382	49827619567264	788119097044502
HGLibA_00382	ACAP1	198774159041083	184189392782925	127300427259957	101571686040961	11033667358623
HGLibB_03871	AURKA	648176605568748	554007157979891	293065731821483	555769602865636	525412731363002
HGLibB_02056	ANKRD29	407425294928927	10144806399372	576973159523546	680338651783796	236435729113351
HGLibA_32331	NOS3	993870795205413	870582676825542	888355499583872	824072169766289	102455482615785
HGLibA_32905	NUBP2	907447247796247	98570104731487	123637105612188	527022899269138	945742916453403
HGLibA_43143	SDHB	277789973815178	57559185244664	274749123582641	0.958223453216615	262706365681501
HGLibB_11768	CUL3	58027238974726	453278583801729	412123685373961	661174182719464	184419868708414
HGLibB_22805	IGFBPL1	190131804300166	212968985405257	24452671998855	282675918698901	254825174711056
HGLibA_21795	HNRNPA1L2	327174858048987	208652046511907	183166082388427	862401107894953	13135318284075
HGLibA_16057	FAM120AOS	15803162954819	289234905854436	155691170030163	338252878985465	758433277722493
HGLibB_25392	KRT15	154945074283577	135983575140519	151112017970452	91989451508795	551683367931152
HGLibA_47126	SSC5D	876581695150116	57559185244664	74182263367313	555769602865636	472871458226701
HGLibA_50981	TOMM70A	987697684676187	115118370489328	567814855404124	220391394239821	788119097044502
HGLibA_55574	ZNF202	12963532111375	102887043624837	705189417195445	632427479122966	866931006748953
HGLibB_41908	RPL36AL	195070292723547	237431639134239	247274211224377	247221650929887	178640328663421
HGLibB_49227	THAP1	172847094818333	174116535365108	191408556095906	245305204023453	278468747622391
HGLibB_45548	SMARCA1	574099279218034	956921454692538	796772458389658	469529492076141	288977002249651
HGLibA_36254	PGLYRP3	222849290105065	28347898732997	33427810035888	171521998125774	233808665456536
HGLibA_44946	SLC35A1	672869047685652	539617361668725	586131463642967	680338651783796	1050825462726
HGLibA_12910	DEFB136	796331258270176	877777574981125	80593076250908	555769602865636	1576238194089
HGLibA_52780	UBXN11	201860714305696	21153000577414	209725164334749	144691741435709	16287794672253
HGLibB_35470	PCDHGA1	10617750110269	117564635862226	924988716061557	139996446514947	132141301937795
HGLibB_21932	HOXC12	119141033214065	125191227907144	174923608680948	109237473666694	160250883065715
HGLibA_37457	PODNL1	13210456532544	148934391820568	108067988609172	103488132947394	788119097044502
HGLibA_45622	SMARCC1	882754805679342	10576500288707	100741345313635	109237473666694	656765914203752
HGLibA_55531	ZNF177	103708256891	906557167603457	924988716061557	114986814385994	102455482615785
HGLibA_03919	AXDND1	114202544790684	148934391820568	169428626209295	170563774672557	546429240617522
HGLibB_17377	FGF22	938312800442378	733879611869466	80593076250908	967805687748781	194402710604311
HGLibA_32422	NPC1L1	709907710861009	748269408180632	622764680120652	111153920573127	525412731363002
HGLibB_08680	CDH6	149389274807273	196420719647416	171260287033179	212725606614088	233808665456536
HGLibB_37687	POTEG	101856323732232	130947146431611	11997378396442	167689104312908	840660370180803
HGLibA_20614	GTPBP5	190749115353089	176994494627342	141953713851031	266386119994219	394059548522251
HGLibA_48048	SYT10	82102370038708	820218389736461	650239592478917	507858430204806	446600821658551
HGLibA_49048	TEX101	14630271954266	112959901042653	170344456621237	101571686040961	102455482615785
HGLibA_44334	SLC10A2	124079521637446	906557167603457	421281989493382	565351837397803	165505010379345
HGLibB_39028	PSMA3	177168272188791	225200312269748	239031737516897	241472310210587	412448994119956
HGLibB_23225	IMPDH1	697561489802557	755464306336214	357173860657433	871983342427119	288977002249651
HGLibA_25794	KRTAP5-3	691388379273331	726684713713883	40296538125454	412036084883144	709307187340052
HGLibB_49192	TGIF2LY	111115989526071	169799596471759	1630178133257	157148646327525	11033667358623
HGLibA_02456	APOA2	124696832690369	110801431595978	13737456179132	137025953809976	814389733612652
HGLibB_56631	ZNF768	112350611631916	10144806399372	138290392203263	111153920573127	16287794672253
HGLibB_04124	BAIAP2L1	148771963754351	214407965036373	258264176167682	263511449634569	283722874936021
HGLibA_28111	MAP10	796331258270176	705100019247134	393807077135118	450365023011809	551683367931152
HGLibA_24455	KCTD4	116054477949452	142458983480543	176755269504832	155232199421092	683036550771902
HGLibB_38730	PRR14	104325567943922	884972473136708	851722283106186	996552391345279	735577823908202
HGLibA_34959	PACSIN1	159883562706958	156129289976151	169428626209295	146608188342142	535920985990262
HGLibA_46304	SP4	240751310639821	271247660465479	289402410173715	328670644453299	246943983740611
HGLibA_09689	CIB3	679042158214879	690710222935968	60444807188181	431200553947477	149742628438455
HGLibA_42224	RRAGA	127166076902059	143178473296102	180418591152601	833654404298455	262706365681501
HGLibB_39526	PUF60	629657273981069	568396954291057	457915205971068	555769602865636	630495277635602
HGLibA_05273	C12orf60	112350611631916	146775922373893	186829404036196	138942400716409	107709609929415
HGLibB_39731	R3HDML	827196810916307	964116352848121	105320497373346	977387922280947	139234373811195
HGLibB_25447	KRT33B	574099279218034	920946963914623	705189417195445	431200553947477	11033667358623
HGLibA_50593	TMOD1	685215268744105	453278583801729	274749123582641	42161831941531	210165092545201
HGLibA_35597	PCGF3	174081716924178	126630207538261	115394631904709	200268701722272	11033667358623
HGLibA_04189	BAZ1B	19815684798816	255418884523196	225294281337765	303756834669667	507023285765297
HGLibA_57051	ZSWIM6	685215268744105	805828593425295	60444807188181	306631505029317	420330185090401
HGLibB_09672	CIB1	258036020121654	346074601283542	303139866352847	469529492076141	265333429338316
HGLibB_33785	OR2L8	907447247796247	820218389736461	119057953552478	958223453216615	13135318284075
HGLibA_56071	ZNF480	146920030595583	117996329751561	192324386507849	223266064599471	945742916453403
HGLibB_05047	C10orf128	746946374036366	877777574981125	467073510090489	79532546616979	525412731363002
HGLibB_12304	DAP	143216164278047	1863478622296	154775339618221	103488132947394	260079302024686
HGLibA_03361	ASPRV1	709907710861009	705100019247134	650239592478917	852818873362787	288977002249651
HGLibA_32290	NOMO1	51668935129623	582786750602223	40296538125454	465696598263275	483379712853961
HGLibA_04952	BTK	151241207966041	13958102421831	12455293602413	153315752514658	299485256876911
HGLibB_50992	TP53BP1	253097531698273	510837769046393	375490468896276	239555863304154	1576238194089
HGLibA_48802	TCHH	697561489802557	525227565357559	760139241911973	117861484745644	107709609929415
HGLibB_47015	SRSF2	108646745314381	138142044587194	13737456179132	833654404298455	288977002249651
HGLibA_24007	JUNB	154327763230654	164043677947292	117226292728593	111153920573127	168132074036161
HGLibA_09024	CELSR2	167908606394952	133825105693844	87919719546445	785743231637624	112963737243045
HGLibB_00981	ADIPOR2	234578200110594	300027253087811	29581322305731	304715058122883	365161848297286
HGLibB_29005	MFAP3	135191120590053	168360616840642	109899649433056	218474947333388	12084492821349
HGLibB_12584	DDB2	524714394984224	755464306336214	439598597732225	49827619567264	866931006748953
HGLibB_06392	C5orf48	851889253033211	136703064956077	111731310256941	131276613090676	291604065906466
HGLibA_64981	NonTargetingControlGuideForHuman_0598	123462210584523	104326023255953	108983819021114	101571686040961	945742916453403
HGLibB_35354	PCDH15	487675731808867	683515324780385	677714504837181	756996528041126	13135318284075
HGLibA_50226	TMEM217	629657273981069	510837769046393	595289767762388	239555863304154	13135318284075
HGLibB_30370	MTMR10	925966579383925	546812259824308	11997378396442	117861484745644	241689856426981
HGLibB_32648	NRIP1	888927916208568	98570104731487	11997378396442	527022899269138	630495277635602
HGLibB_15145	ENPP1	229022400634291	285637456776645	411207854962019	405328520710628	549056304274337
HGLibB_43551	SERTAD1	144450786383892	179152964074017	952463628419821	152357529061442	1576238194089
HGLibB_22725	IFT27	119758344266988	798633695269712	133711240143552	100613462587745	194402710604311
HGLibB_40996	RGR	796331258270176	978506149159287	998255149016928	114028590932777	207538028888386
HGLibB_50077	TMEM19	127166076902059	158287759422826	144701205086857	194519361002973	168132074036161
HGLibB_36241	PGRMC1	635830384510295	805828593425295	668556200717759	527022899269138	472871458226701
HGLibB_14359	ECE1	148771963754351	214407965036373	210640994746691	229015405318771	154996755752085
HGLibA_51526	TRIM49B	427796559675373	27484510954327	211556825158633	105404579853828	14186143746801
HGLibA_30919	MYRIP	95065902150083	124471738091586	125468766436073	184937126470807	1576238194089
HGLibA_15502	ERMARD	152475830071886	147495412189451	182250251976485	103488132947394	13660731015438
HGLibA_43855	SGSH	130252632166672	813023491580878	108067988609172	718667589912461	262706365681501
HGLibA_28344	MARCH6	95065902150083	813023491580878	750980937792551	747414293508959	210165092545201
HGLibB_42296	RSPO3	122227588478678	171958065918434	210640994746691	188770020283673	14711556478164
HGLibB_13362	DLX4	116054477949452	100009084362604	111731310256941	167689104312908	139234373811195
HGLibB_26899	LOC402160	179637516400482	261174803047663	172176117445122	233806522584854	294231129563281
HGLibA_15313	EPHB2	12037565531991	661930630313636	412123685373961	459947257543975	630495277635602
HGLibA_21934	HOXB3	802504368799402	726684713713883	567814855404124	622845244590799	604224641067452
HGLibA_37243	PLSCR5	10617750110269	14389796311166	20148269062727	11594503783921	304739384190541
HGLibB_17816	FOXD4L1	18642793798263	147495412189451	148364526734626	128401942731026	186521519633866
HGLibB_42813	SCARA5	108646745314381	112959901042653	1456170354988	102529909494178	202283901574756
HGLibB_02161	ANKS6	537060616042677	525227565357559	576973159523546	642009713655132	212792156202016
HGLibA_08921	CDYL2	153710452177732	126630207538261	167596965385411	17535489193864	262706365681501
HGLibA_01168	AGBL2	150006585860196	138861534402752	160270322089874	191644690643323	265333429338316
HGLibB_14565	EFNA3	138894986907589	118715819567119	128216257671899	143733517982492	315247638817801
HGLibB_12901	DEGS1	901274137267021	640345935846887	860880587225608	862401107894953	525412731363002
HGLibA_31525	NDUFB6	113585233737762	748269408180632	104404666961403	122652602011727	154996755752085
HGLibA_15948	FAF2	146920030595583	13526408532496	595289767762388	488693961140473	367788911954101
HGLibA_13282	DISP1	814850589857854	510837769046393	860880587225608	109237473666694	604224641067452
HGLibA_18789	GCK	119758344266988	877777574981125	118142123140536	219433170786605	210165092545201
HGLibB_56757	ZNF827	382732852812022	201457148356324	183166082388427	766578762573292	13135318284075
HGLibA_34156	OR52E2	728427042448688	10144806399372	961621932539243	122652602011727	215419219858831
HGLibB_42007	RPS10	814850589857854	165482657578409	549498247165281	0	0
HGLibB_31747	NFE2L1	586445500276486	50364287089081	586131463642967	459947257543975	139234373811195
HGLibA_37633	POLR3H	882754805679342	726684713713883	302224035940905	316213739561483	1576238194089
HGLibB_06318	C4orf33	802504368799402	104326023255953	934147020180979	881565576959285	123471991870305
HGLibB_37858	PPIAL4D	901274137267021	120154799198236	760139241911973	507858430204806	788119097044502
HGLibB_37570	POLR3D	149389274807273	159007249238384	197819368979501	166730880859691	840660370180803
HGLibA_44422	SLC16A11	604964831864165	546812259824308	283907427702062	622845244590799	262706365681501
HGLibA_45935	SNPH	129018010060827	863387778669959	152943678794337	584516306462135	866931006748953
HGLibB_00265	ABHD17B	154327763230654	141739493664985	180418591152601	196435807909406	228554538142906
HGLibB_39111	PSMD13	133339187431285	179152964074017	187745234448138	205059818988356	472871458226701
HGLibA_41254	RILPL1	703734600331783	388524500401482	668556200717759	11594503783921	866931006748953
HGLibA_55493	ZNF143	108029434261458	134544595509402	1456170354988	728249824444627	551683367931152
HGLibA_25958	LAMB2	6605228266272	496447972735227	393807077135118	49827619567264	128726119183935
HGLibA_50467	TMEM61	193218359564779	187067352045158	143785374674915	105404579853828	125836349161439
HGLibB_14317	EAPP	15803162954819	132386126062727	203314351451154	228057181865554	341518275385951
HGLibA_35120	PAPD4	697561489802557	539617361668725	476231814209911	469529492076141	840660370180803
HGLibB_46266	SPA17	672869047685652	417304093023814	622764680120652	79532546616979	683036550771902
HGLibA_64895	NonTargetingControlGuideForHuman_0512	2265531564226	197140209462974	213388485982518	225182511505904	331010020758691
HGLibB_10701	COPS2	123462210584523	158287759422826	135542900967436	871983342427119	761848460476352
HGLibA_15152	ENOPH1	107412123208535	726684713713883	952463628419821	119777931652077	367788911954101
HGLibA_43351	SEMA4F	180254827453404	156848779791709	195987708155617	215600276973738	233808665456536
HGLibA_10806	COX11	130869943219595	820218389736461	1630178133257	120736155105293	207538028888386
HGLibB_27099	LRCH2	611137942393391	755464306336214	723506025434287	131276613090676	551683367931152
HGLibA_17909	FOXN1	827196810916307	661930630313636	393807077135118	220391394239821	709307187340052
HGLibB_13632	DNASE1	119141033214065	13526408532496	146532865910742	689920886315962	154996755752085
HGLibB_55985	ZNF470	11790641110822	164043677947292	123637105612188	891147811491452	176013265006606
HGLibA_35423	PCDHA1	163525697919201	175483566014669	205878676604592	23648954825386	245367745546522
HGLibB_27977	MAK16	116054477949452	160446228869501	206977673098923	160023316687175	814389733612652
HGLibA_05564	C17orf70	851889253033211	964116352848121	622764680120652	594098540994301	420330185090401
HGLibA_23622	IRS2	217293490628761	157568269607268	238115907104955	151399305608225	212792156202016
HGLibB_02168	ANO1	378411675441564	493570013472993	373658808072391	493485078406557	551683367931152
HGLibB_06675	C9orf135	138894986907589	899362269447874	126384596848015	196435807909406	139234373811195
HGLibB_31710	NEUROG3	122844899531601	166202147393967	143785374674915	153315752514658	312620575160986
HGLibB_38187	PPT2	845716142503985	135983575140519	9433053243004	163856210500041	1576238194089
HGLibA_43104	SDC3	167908606394952	102887043624837	760139241911973	67075641725163	191775646947496
HGLibB_30648	MYEOV	116671789002375	115118370489328	128216257671899	126485495824593	210165092545201
HGLibA_20172	GPX2	155562385336499	133105615878285	131879579319668	113070367479561	320501766131431
HGLibB_52674	UBQLN3	13457380953713	167641127025084	229873433397476	215600276973738	12084492821349
HGLibA_02619	AR	487675731808867	64754083400247	842563978986765	67075641725163	446600821658551
HGLibA_49954	TMEM138	95065902150083	928141862070206	952463628419821	804907700701956	735577823908202
HGLibA_25368	KPNA6	163587429024493	115837860304886	116310462316651	238597639850937	14711556478164
HGLibA_40092	RAD51D	672869047685652	935336760225789	576973159523546	565351837397803	525412731363002
HGLibB_25613	KRTAP13-3	227787778528446	344635621652425	36450050395297	485819290780824	422957248747216
HGLibB_54747	ZBTB10	358040410695118	633151037691304	40296538125454	632427479122966	525412731363002
HGLibA_49689	TM2D3	642003495039522	712294917402717	705189417195445	459947257543975	144488501124825
HGLibA_00360	ACAD8	623484163451843	733879611869466	760139241911973	565351837397803	499142094794852
HGLibA_00920	ADCY5	124696832690369	203615617802999	162101982913758	284592365605335	919472279885253
HGLibB_05322	C14orf142	654349716097974	474863278268478	412123685373961	79532546616979	893201643317103
HGLibB_13431	DMWD	574099279218034	518032667201976	650239592478917	392871615818812	866931006748953
HGLibB_19223	GLI1	407425294928927	69790512109155	696031113076023	536605133801304	446600821658551
HGLibB_09753	CKAP5	141981542172202	191384290938508	213388485982518	346876890064415	785229327022006
HGLibB_56657	ZNF777	302482415932082	683515324780385	40296538125454	134151283450326	0
HGLibB_15711	EXOC2	13210456532544	166921637209525	185913573624254	12744371927781	215419219858831
HGLibA_33639	OR14J1	225318534316755	344635621652425	318708983355863	352626230783714	307366447847356
HGLibA_26844	LOC100289561	284580395397326	195701229831857	139206222615205	977387922280947	1576238194089
HGLibB_13515	DNAJB14	697561489802557	13958102421831	126384596848015	108279250213477	417703121433586
HGLibA_02304	AP2A1	150623896913119	971311251003704	104404666961403	204101595535139	785492033387687
HGLibB_15368	EPT1	149389274807273	196420719647416	179502760740659	234764746038071	130302357378024
HGLibB_36096	PFDN4	326557546996064	5417758311154	429524463200862	644884384014782	394059548522251
HGLibA_35476	PCDHB11	195070292723547	178433474258458	196903538567559	211767383160872	123471991870305
HGLibA_25305	KLRF2	138277675854666	123032758460469	170344456621237	17535489193864	451854948972181
HGLibB_53115	USHBP1	462983289691963	294990824378903	293065731821483	354542677690147	210165092545201
HGLibA_49984	TMEM14C	145685408489738	126630207538261	152943678794337	152357529061442	165505010379345
HGLibA_12953	DENND4B	876581695150116	784243898958546	915830411942136	776160997105458	472871458226701
HGLibB_31296	NCOA2	236430133269362	176275004811783	269254141110988	297049270497151	470244394569886
HGLibB_17673	FMNL2	703734600331783	460473481957312	10715215819723	155232199421092	840660370180803
HGLibB_44038	SHROOM2	232726266951827	270528170649921	302224035940905	289383482871418	246943983740611
HGLibA_52362	TVP23C	255566775909963	263333272494338	230789263809418	303756834669667	170759137692976
HGLibB_48880	TEC	101239012679309	129508166800494	162101982913758	117861484745644	11033667358623
HGLibB_20954	HCN4	666695937156426	827413287892044	833405674867344	136067730356759	262706365681501
HGLibA_44904	SLC30A2	145068097436815	113679390858211	167596965385411	195477584456189	11559080089986
HGLibB_09455	CHL1	243837865904434	290673885485553	496380083272638	315255516108266	480752649197146
HGLibA_25990	LAMTOR1	82102370038708	791438797114129	842563978986765	555769602865636	814389733612652
HGLibA_25796	KRTAP5-4	147537341648505	128788676984936	154775339618221	228057181865554	788119097044502
HGLibB_46322	SPANXA1	311742081725922	257577353969871	260095836991567	229015405318771	283722874936021
HGLibB_18490	GALK1	672869047685652	374134704090316	622764680120652	536605133801304	14186143746801
HGLibB_27627	LY6G6D	130869943219595	158287759422826	168512795797353	125527272371377	436092567031291
HGLibB_23531	IRAK4	944485910971604	848997982358793	723506025434287	996552391345279	1576238194089
HGLibB_51513	TRIM64	482119932332564	448961644908379	353510539009664	313339069201833	189148583290681
HGLibA_25365	KPNA5	919793468854699	618761241380138	760139241911973	383289381286646	1050825462726
HGLibB_52191	TUBA3D	796331258270176	460473481957312	219799298866113	402453850350978	210165092545201
HGLibA_26943	LOC440243	177785583241714	50364287089081	329698948299169	114986814385994	604224641067452
HGLibB_49376	TIAL1	124079521637446	164763167762851	189576895272022	253929215102403	478125585540331
HGLibB_50136	TMEM206	13210456532544	141739493664985	131879579319668	135109506903543	893201643317103
HGLibB_30162	MSH6	145068097436815	133105615878285	189576895272022	194519361002973	15236969209527
HGLibB_26504	LIMK1	746946374036366	589981648757806	100741345313635	574934071929969	312620575160986
HGLibA_26125	LCE2C	932139689913152	539617361668725	119057953552478	67075641725163	288977002249651
HGLibB_16334	FAM189B	765465705624045	132386126062727	105320497373346	132234836543893	203860139768845
HGLibA_53210	USP15	130869943219595	141020003849427	200566860215328	282675918698901	919472279885253
HGLibB_27265	LRRC3	240133999586898	29211286511667	35167887818578	444615682292509	809135606299022
HGLibB_34629	OSCP1	777811926682497	568396954291057	108983819021114	536605133801304	683036550771902
HGLibB_03543	ATP10A	109881367420226	920946963914623	23170509422136	160981540140391	577954004499302
HGLibA_00148	ABCB7	147537341648505	251821435445405	129132088083841	154273975967875	788119097044502
HGLibB_37322	PNMA3	264826441703803	328806845710143	468905170914374	49827619567264	601597577410637
HGLibA_57067	ZWILCH	345694189636665	223041842823073	384648773015697	105404579853828	128726119183935
HGLibA_14611	EFS	114202544790684	130227656616052	104404666961403	228057181865554	1050825462726
HGLibB_51732	TRPV6	272234174338874	379171132799224	51011753945177	620928797684366	698798932712792
HGLibA_23053	IL1RAP	121610277425756	111520921411536	118142123140536	119777931652077	165505010379345
HGLibB_37050	PLEKHF2	864235474091664	726684713713883	778455850150816	131276613090676	14186143746801
HGLibA_47772	SUMF2	101856323732232	13958102421831	103488836549461	102529909494178	12609905552712
HGLibB_53713	VPS37B	697561489802557	964116352848121	686872808956602	106362803307044	236435729113351
HGLibB_54280	WNT10A	116671789002375	118715819567119	160270322089874	104446356400611	262706365681501
HGLibA_30360	MTFR1	132721876378363	157568269607268	139206222615205	224224288052688	1050825462726
HGLibA_04982	BTNL9	158648940601113	133105615878285	162101982913758	150441082155009	735577823908202
HGLibA_53863	VSTM2B	142598853225125	122313268644911	153859509206279	161939763593608	840660370180803
HGLibB_04361	BCOR	101239012679309	107923472333745	851722283106186	824072169766289	1050825462726
HGLibA_36243	PGK2	475329510750415	323770417001235	33885725241859	42161831941531	262706365681501
HGLibB_16520	FAM229B	133339187431285	899362269447874	191408556095906	203143372081922	307366447847356
HGLibA_11102	CREB3L4	130252632166672	169799596471759	934147020180979	18972824373689	128726119183935
HGLibB_44607	SLC25A18	145685408489738	128069187169377	13279540973161	18397890301759	12084492821349
HGLibB_11505	CT47A1	546320281836516	532422463513142	555909060048876	49252685495334	430838439717661
HGLibA_02624	ARAP1	469156400221189	446083685646146	522023334807017	680338651783796	788119097044502
HGLibB_18500	GALNS	691388379273331	942531658381372	952463628419821	450365023011809	13660731015438
HGLibA_33334	OIT3	746946374036366	69790512109155	631922984240074	143733517982492	13135318284075
HGLibA_31252	NCALD	170377850606642	189225821491833	21888346845417	202185148628706	220673347172461
HGLibA_18627	GAREM	133956498484208	10144806399372	21430431639446	18397890301759	12084492821349
HGLibA_07701	CCDC173	12963532111375	949726556536955	123637105612188	986970156813113	919472279885253
HGLibA_55917	ZNF397	118523722161142	134544595509402	17583943909289	145649964888925	176013265006606
HGLibB_31177	NBN	469156400221189	91375206575904	613606376001231	699503120848129	215419219858831
HGLibB_24834	KIF16B	722253931919462	777049000802963	101657175725577	852818873362787	367788911954101
HGLibA_32864	NTNG1	475329510750415	381329602245899	283907427702062	565351837397803	0
HGLibA_47775	SUMO1	6605228266272	446083685646146	412123685373961	574934071929969	446600821658551
HGLibB_52448	UBA1	611137942393391	410109194868231	851722283106186	107321026760261	630495277635602
HGLibA_28516	MBOAT1	127166076902059	134544595509402	13737456179132	176313115391857	112963737243045
HGLibA_47318	STAC3	111733300578994	103606533440395	833405674867344	67075641725163	630495277635602
HGLibA_16231	FAM163B	462983289691963	604371445068972	457915205971068	459947257543975	525412731363002
HGLibA_36720	PIP5K1C	697561489802557	10144806399372	476231814209911	699503120848129	1576238194089
HGLibA_10045	CLIP2	104325567943922	121593778829353	114478801492767	948641218684448	998284189589703
HGLibA_04697	BORA	101239012679309	64754083400247	412123685373961	603680775526467	341518275385951
HGLibB_12724	DDX52	537060616042677	597176546913389	54033994304586	49827619567264	262706365681501
HGLibB_42299	RSPO4	79015814774095	848997982358793	824247370747922	157148646327525	154996755752085
HGLibA_35233	PARP2	993870795205413	618761241380138	146532865910742	852818873362787	1576238194089
HGLibB_20527	GTF2H3	20988575799369	166202147393967	165765304561527	852818873362787	462363203599441
HGLibB_33980	OR4K15	187045249035553	238870618765355	198735199391443	261595002728136	15236969209527
HGLibA_46326	SPACA3	109881367420226	755464306336214	915830411942136	900730046023618	761848460476352
HGLibB_07329	CASQ1	135191120590053	107923472333745	146532865910742	939058984152282	170759137692976
HGLibB_31703	NEUROG1	322236369625606	35111102999245	330614778711111	388080498552729	585835195469747
HGLibB_22138	HSD11B2	149389274807273	175555514996225	180418591152601	150441082155009	441346694344921
HGLibA_16570	FAM32A	114819855843607	120154799198236	128216257671899	162897987046824	761848460476352
HGLibA_49806	TMED2	672869047685652	280601028067737	384648773015697	450365023011809	788119097044502
HGLibA_51553	TRIM58	103090945838077	669125528469219	934147020180979	785743231637624	866931006748953
HGLibA_22820	IGFBP3	174699027977101	169799596471759	171260287033179	153315752514658	210165092545201
HGLibB_21926	HOXC10	151858519018964	156848779791709	567814855404124	785743231637624	128726119183935
HGLibA_43900	SH2D4B	882754805679342	856192880514376	108983819021114	234764746038071	761848460476352
HGLibA_15632	ETNK1	907447247796247	141020003849427	12455293602413	131276613090676	683036550771902
HGLibB_40316	RASL11B	161735495865726	120874289013794	206061842686981	17822956229829	212792156202016
HGLibB_04360	BCOR	106794812155613	113679390858211	222546790101939	188770020283673	514904476735742
HGLibB_23042	IL20	162352806918648	181311433520691	152943678794337	996552391345279	102455482615785
HGLibA_17838	FOXD4	839543031974759	106484492702628	796772458389658	135109506903543	814389733612652
HGLibA_07269	CASC1	598791721334938	784243898958546	74182263367313	881565576959285	123471991870305
HGLibB_00771	ADAM32	783985037211723	618761241380138	787614154270237	184937126470807	420330185090401
HGLibA_13250	DIP2B	112967922684839	14389796311166	118142123140536	200268701722272	202283901574756
HGLibA_08389	CD44	487675731808867	323770417001235	293065731821483	555769602865636	183894455977051
HGLibA_31565	NDUFS8	963005242559282	877777574981125	686872808956602	229973628771987	128726119183935
HGLibA_25723	KRTAP23-1	814850589857854	870582676825542	641081288359495	383289381286646	273214620308761
HGLibB_18799	GCOM1	241368621692743	224480822454189	274749123582641	414910755242794	317874702474616
HGLibB_53642	VN1R5	250628287486582	32161194755456	358089691069375	377540040567346	845914497494433
HGLibB_02332	AP3S1	506195063396546	784243898958546	998255149016928	103488132947394	252198111054241
HGLibB_18359	GABRD	151241207966041	200737658540766	140122053027147	232848299131637	551683367931152
HGLibA_32113	NLRP14	108646745314381	112240411227095	934147020180979	852818873362787	472871458226701
HGLibA_65245	NonTargetingControlGuideForHuman_0862	189514493247243	192823270569624	260095836991567	379456487473779	294231129563281
HGLibA_44333	SLC10A2	153710452177732	206493577065232	159354491677932	194519361002973	210165092545201
HGLibB_37084	PLEKHH3	969178353088509	107203982518187	448756901851647	584516306462135	210165092545201
HGLibB_18015	FRMPD4	765465705624045	719489815558299	769297546031394	632427479122966	128726119183935
HGLibA_28546	MC3R	216058868522916	273406129912154	210640994746691	114986814385994	1050825462726
HGLibB_56358	ZNF627	103708256891	128069187169377	114478801492767	996552391345279	183894455977051
HGLibB_24101	KCNA4	12037565531991	125191227907144	15019618755851	122652602011727	139234373811195
HGLibB_53838	VWA3B	103090945838077	127349697353819	154775339618221	152357529061442	215419219858831
HGLibA_39599	PUS10	425944626516606	424498991179397	283907427702062	210809159707655	0
HGLibB_07007	CALHM1	703734600331783	654735732158053	686872808956602	42161831941531	446600821658551
HGLibB_40583	RBP3	159266251654035	159726739053942	229873433397476	12456904891816	260079302024686
HGLibB_36801	PKNOX2	407425294928927	532422463513142	20148269062727	54618736833347	1576238194089
HGLibA_44544	SLC22A12	839543031974759	712294917402717	659397896598338	116903261292427	210165092545201
HGLibA_37057	PLEK	530887505513451	618761241380138	677714504837181	661174182719464	394059548522251
HGLibA_51544	TRIM54	180872138506327	112240411227095	167596965385411	948641218684448	168132074036161
HGLibB_08894	CDX4	672869047685652	769854102647381	696031113076023	527022899269138	236435729113351
HGLibA_37883	PPFIA4	728427042448688	402914296712648	20148269062727	383289381286646	683036550771902
HGLibA_20193	GRAMD1A	124079521637446	489253074579644	723506025434287	102529909494178	866931006748953
HGLibB_08418	CD63	101856323732232	733879611869466	146532865910742	143733517982492	919472279885253
HGLibB_55734	ZNF324	925966579383925	726684713713883	989096844897507	133193059997109	630495277635602
HGLibA_09906	CLDN7	839543031974759	661930630313636	906672107822715	613263010058633	683036550771902
HGLibB_13250	DIRC2	219762734840452	143178473296102	163933643737642	182062456111157	194402710604311
HGLibA_47714	SUFU	746946374036366	259016333600988	586131463642967	258720332368486	893201643317103
HGLibB_03858	ATXN7L3B	963005242559282	120154799198236	103488836549461	18110423265794	215419219858831
HGLibA_51522	TRIM49	322853680678529	339599192943517	362668843129086	412036084883144	362534784640471
HGLibB_27973	MAGT1	103090945838077	122313268644911	174007778269006	219433170786605	331010020758691
HGLibA_25912	LACE1	796331258270176	676320426624801	796772458389658	106362803307044	199656837917941
HGLibA_50098	TMEM181	598791721334938	417304093023814	357173860657433	412036084883144	13135318284075
HGLibA_17491	FHOD1	135191120590053	156129289976151	851722283106186	958223453216615	735577823908202
HGLibA_19935	GPR152	975351463617735	115837860304886	686872808956602	565351837397803	499142094794852
HGLibA_51639	TRIP12	58027238974726	719489815558299	668556200717759	158106869780741	102455482615785
HGLibA_53198	USP11	143216164278047	133105615878285	140122053027147	134151283450326	13660731015438
HGLibA_12990	DEPTOR	112967922684839	100728574178162	108983819021114	388080498552729	931819479072283
HGLibB_41865	RPL27	771638816153271	144617452927218	131879579319668	11594503783921	893201643317103
HGLibB_15544	ESF1	753119484565593	98570104731487	102573006137519	632427479122966	262706365681501
HGLibA_14762	EIF3A	839543031974759	669125528469219	842563978986765	718667589912461	866931006748953
HGLibB_54041	WDR47	13210456532544	1690801066562	118142123140536	114986814385994	656765914203752
HGLibB_25429	KRT27	161118184812803	112959901042653	148364526734626	718667589912461	170759137692976
HGLibA_04093	BAGE	429031181781219	43601082822833	461578527618836	393829839272029	202283901574756
HGLibA_11637	CTNNA1	87040858462089	126630207538261	915830411942136	142775294529276	866931006748953
HGLibA_51079	TP53TG3	446315891263052	388524500401482	375490468896276	337294655532248	380924230238176
HGLibB_08284	CD207	895101026737795	611566343224555	906672107822715	584516306462135	1050825462726
HGLibA_04846	BRS3	895101026737795	956921454692538	860880587225608	24913809783632	183894455977051
HGLibB_02077	ANKRD34B	195070292723547	149653881636126	181334421564543	242430533663803	13135318284075
HGLibB_28435	MBD3L2	221614667999219	221602863191956	250021702460203	480069950061524	309993511504171
HGLibA_40855	RER1	150623896913119	227358781716423	33885725241859	287467035964984	1050825462726
HGLibB_03638	ATP5B	173464405871255	132386126062727	102573006137519	958223453216615	13135318284075
HGLibA_52743	UBQLNL	425944626516606	14389796311166	586131463642967	402453850350978	170759137692976
HGLibB_37342	PNMT	125931454796214	143178473296102	176755269504832	304715058122883	202283901574756
HGLibA_26852	LOC100505679	746946374036366	402914296712648	247274211224377	364124912222314	0
HGLibA_54465	XAGE1A	561135747106659	525947055173117	426776971965035	476237056248657	612105832037897
HGLibA_01245	AGR2	814850589857854	178433474258458	998255149016928	122652602011727	12084492821349
HGLibB_29194	MID1IP1	814850589857854	784243898958546	111731310256941	114028590932777	14711556478164
HGLibB_16102	FAM134A	102473634785154	733879611869466	121805444788304	100613462587745	683036550771902
HGLibB_44996	SLC37A3	697561489802557	654735732158053	860880587225608	142775294529276	181267392320236
HGLibB_03807	ATR	58027238974726	111520921411536	522023334807017	412036084883144	525412731363002
HGLibA_37532	POLI	159266251654035	226639291900864	161186152501816	229973628771988	15236969209527
HGLibB_12634	DDX1	10617750110269	167641127025084	159354491677932	222307841146255	291604065906466
HGLibA_56311	ZNF582	104325567943922	10576500288707	842563978986765	776160997105458	107709609929415
HGLibB_35471	PCDHGA1	195317217144716	249375170072507	306162106712256	349176626352134	950208924669988
HGLibB_11126	CRHBP	685215268744105	84180308420321	100741345313635	862401107894953	525412731363002
HGLibB_15901	FABP5	722253931919462	57559185244664	503706726568175	517440664736972	367788911954101
HGLibB_50906	TOMM40L	913620358325473	798633695269712	102573006137519	680338651783796	499142094794852
HGLibB_12439	DCAF7	14383347533097	212968985405257	15843866126599	18685357337724	814389733612652
HGLibA_19465	GNAQ	144450786383892	151812351082801	174007778269006	166730880859691	14186143746801
HGLibB_02542	APOLD1	783985037211723	130227656616052	118142123140536	129360166184243	761848460476352
HGLibB_13022	DGAT2L6	175933650082946	141020003849427	266506649875162	280759471792468	281095811279206
HGLibB_06582	C7orf72	963005242559282	119435309382678	159354491677932	967805687748781	16287794672253
HGLibB_15492	ERN2	159883562706958	181311433520691	220715129278055	165772657406474	176013265006606
HGLibB_00371	ACADS	50002195286732	43169388933498	576973159523546	157148646327525	165505010379345
HGLibA_11198	CRLS1	925966579383925	777049000802963	114478801492767	212725606614088	168132074036161
HGLibB_46396	SPATA22	146920030595583	181311433520691	1630178133257	220391394239821	128726119183935
HGLibA_03980	B3GNT1	196304914829392	141739493664985	970780236658664	113070367479561	919472279885253
HGLibB_42554	SAA1	162352806918648	174116535365108	117226292728593	223266064599471	378297166581361
HGLibA_08022	CCL3L1	203712647464464	22016388356084	285739088525946	280759471792468	291604065906466
HGLibB_53565	VGF	722253931919462	446083685646146	40296538125454	412036084883144	656765914203752
HGLibB_04980	BTNL9	987697684676187	712294917402717	576973159523546	145649964888925	394059548522251
HGLibB_03158	ART3	108029434261458	971311251003704	897513803703293	986970156813113	118217864556675
HGLibB_40579	RBP1	419771515987379	554007157979891	650239592478917	54618736833347	919472279885253
HGLibB_37269	PMM2	29013619487363	251821435445405	357173860657433	239555863304154	604224641067452
HGLibB_31096	NAPRT1	246924421169047	352550009623567	228957602985534	316213739561483	1576238194089
HGLibA_49867	TMEM109	122227588478678	118715819567119	181334421564543	133193059997109	919472279885253
HGLibB_12457	DCBLD2	691388379273331	618761241380138	311382340060326	306631505029317	183894455977051
HGLibA_52434	TXNL1	864235474091664	805828593425295	11997378396442	996552391345279	788119097044502
HGLibB_55709	ZNF304	156179696389422	179872453889575	21430431639446	2999239408568	215419219858831
HGLibB_43470	SERPINA5	981524574146961	209371536327465	915830411942136	737832058976793	945742916453403
HGLibB_38680	PRPF39	648176605568748	539617361668725	265590819463219	105404579853828	0
HGLibA_24824	KIAA1841	907447247796247	791438797114129	9433053243004	193561137549756	178640328663421
HGLibA_08961	CEBPD	808677479328628	589981648757806	576973159523546	814489935234122	207538028888386
HGLibA_40721	RCVRN	13457380953713	152531840898359	187745234448138	117861484745644	683036550771902
HGLibA_32753	NSFL1C	58027238974726	625956139535721	970780236658664	111153920573127	181267392320236
HGLibB_25424	KRT25	635830384510295	712294917402717	750980937792551	469529492076141	577954004499302
HGLibA_27798	LZIC	119758344266988	109362451964862	108983819021114	106362803307044	239062792770166
HGLibA_64854	NonTargetingControlGuideForHuman_0471	206181891676154	174116535365108	226210111749708	324837750640432	220673347172461
HGLibA_10753	COQ3	205564580623231	307222151243394	273833293170699	310464398842183	281095811279206
HGLibA_37026	PLCXD2	126548765849136	154690310345034	129132088083841	804907700701956	207538028888386
HGLibB_40958	RGL4	190749115353089	320172967923443	287570749349831	24626342747667	212792156202016
HGLibB_03487	ATG4A	123462210584523	200018168725207	160270322089874	111153920573127	11559080089986
HGLibA_52972	ULK2	938312800442378	884972473136708	9433053243004	958223453216615	262706365681501
HGLibA_07558	CCDC117	709907710861009	187067352045158	384648773015697	412036084883144	945742916453403
HGLibB_20244	GRID1	919793468854699	146056432558335	131879579319668	214642053520522	197029774261126
HGLibA_04383	BDKRB2	79015814774095	84180308420321	115394631904709	123610825464943	866931006748953
HGLibA_13919	DPYD	138894986907589	180591943705133	162101982913758	17535489193864	160250883065715
HGLibA_03576	ATP13A4	118523722161142	189225821491833	161186152501816	117861484745644	788119097044502
HGLibA_37929	PPIF	50002195286732	179872453889575	256432515343798	37370714675448	893201643317103
HGLibA_53254	USP17L24	590766677646944	7022220599849	560488212108587	627636361856883	543802176960707
HGLibB_33486	OR10K1	25001097643366	251101945629847	212472655570576	219433170786605	323128829788246
HGLibA_01523	ALAS1	167291295342029	119435309382678	128216257671899	173438445032207	446600821658551
HGLibA_49785	TMCO2	151241207966041	154690310345034	111731310256941	100613462587745	186521519633866
HGLibB_31845	NHEJ1	326557546996064	407231235605998	408460363726193	412036084883144	281095811279206
HGLibB_44916	SLC35B4	143216164278047	181311433520691	152027848382395	160981540140391	12084492821349
HGLibA_13842	DPH3	127166076902059	14821490200501	134627070555494	661174182719464	11559080089986
HGLibA_11804	CUX1	802504368799402	525227565357559	311382340060326	440782788479643	341518275385951
HGLibA_10432	CNTNAP4	876581695150116	726684713713883	103488836549461	479111726608307	972013553021553
HGLibA_64906	NonTargetingControlGuideForHuman_0523	10617750110269	129508166800494	108067988609172	116903261292427	262706365681501
HGLibB_11792	CUX1	150006585860196	20289612798744	128216257671899	112112144026344	1576238194089
HGLibB_01103	AFF1	617311052922617	784243898958546	140122053027147	108279250213477	15236969209527
HGLibA_64825	NonTargetingControlGuideForHuman_0442	232108955898904	309380620690069	400217890018713	412036084883144	359907720983656
HGLibA_34225	OR56B4	204947269570309	194981740016299	192324386507849	234764746038071	362534784640471
HGLibA_41216	RHOXF2	270382241180106	260455313232104	186829404036196	356459124596581	117613639915608
HGLibA_33529	OR10K1	759292595094819	446083685646146	796772458389658	102529909494178	341518275385951
HGLibB_17598	FLJ22184	802504368799402	690710222935968	650239592478917	862401107894953	788119097044502
HGLibA_31261	NCAN	111115989526071	496447972735227	824247370747922	106362803307044	12084492821349
HGLibA_42772	SAT2	234578200110594	21584694466749	421281989493382	574934071929969	630495277635602
HGLibB_00506	ACOXL	158648940601113	178433474258458	179502760740659	224224288052688	14711556478164
HGLibB_36889	PLAC1L	123462210584523	137422554771635	148364526734626	207934489348005	252198111054241
HGLibB_54792	ZBTB32	107412123208535	115118370489328	152943678794337	114028590932777	241689856426981
HGLibB_18222	FYB	734600152977914	820218389736461	576973159523546	709085355380295	14186143746801
HGLibA_20416	GSE1	177785583241714	120154799198236	143785374674915	147566411795359	717188378310497
HGLibA_45564	SLX4	117289100055297	126630207538261	906672107822715	107321026760261	499142094794852
HGLibB_14814	EIF4ENIF1	413598405458153	611566343224555	40296538125454	450365023011809	499142094794852
HGLibA_50697	TMX4	139512297960511	180591943705133	127300427259957	108279250213477	194402710604311
HGLibA_24023	KANK1	177168272188791	176994494627342	238115907104955	242430533663803	16287794672253
HGLibA_23361	INPP5K	128400699007904	151812351082801	152027848382395	177271338845074	128726119183935
HGLibA_17392	FGF20	574099279218034	597176546913389	40296538125454	555769602865636	341518275385951
HGLibB_56297	ZNF605	125314143743291	175555514996225	206061842686981	323879527187216	464990267256256
HGLibA_01516	AKTIP	108646745314381	128788676984936	108983819021114	247221650929887	1576238194089
HGLibA_25212	KLHL42	932139689913152	784243898958546	320540644179748	316213739561483	341518275385951
HGLibA_10156	CLU	19568760377647	237431639134239	198735199391443	258720332368486	740831951221832
HGLibA_22354	HTN3	530887505513451	43169388933498	40296538125454	574934071929969	210165092545201
HGLibA_22146	HS6ST2	709907710861009	539617361668725	256432515343798	527022899269138	210165092545201
HGLibB_50528	TMIGD2	190749115353089	113679390858211	170344456621237	167689104312908	170759137692976
HGLibA_12247	CYTIP	876581695150116	69790512109155	125468766436073	871983342427119	788119097044502
HGLibB_03762	ATP6V1G3	383350163864945	5331419533287	806846592921022	535646910348088	388805421208621
HGLibB_13454	DNAH11	969178353088509	10144806399372	116310462316651	167689104312908	893201643317103
HGLibB_21361	HIST1H2AG	257418709068731	255418884523196	268338310699046	386164051646296	352026530013211
HGLibA_06432	C6orf10	162970117971571	228797761347539	184081912800369	25201276819597	197029774261126
HGLibA_30746	MYL1	746946374036366	863387778669959	732664329553709	131276613090676	1576238194089
HGLibA_01500	AKR7A2	267912996968416	29211286511667	331530609123053	304715058122883	916845216228438
HGLibA_13202	DHX57	648176605568748	856192880514376	100741345313635	114028590932777	420330185090401
HGLibA_34083	OR51B2	124696832690369	116557350120445	127300427259957	12744371927781	139234373811195
HGLibA_04921	BTBD7	82102370038708	10576500288707	131879579319668	833654404298455	288977002249651
HGLibA_50442	TMEM54	6605228266272	561202056135474	576973159523546	54618736833347	11033667358623
HGLibA_03367	ASRGL1	130252632166672	164763167762851	115394631904709	105404579853828	656765914203752
HGLibB_09857	CLDN16	133956498484208	161165718685059	177671099916774	180146009204724	472871458226701
HGLibA_41908	RPL23A	771638816153271	633151037691304	174007778269006	239555863304154	525412731363002
HGLibA_28432	MATN3	117289100055297	125910717722702	141953713851031	206976265894789	281095811279206
HGLibA_37657	POMGNT1	734600152977914	906557167603457	485390118329332	622845244590799	107709609929415
HGLibB_40216	RAPH1	82102370038708	424498991179397	796772458389658	132234836543893	1050825462726
HGLibB_31043	NALCN	259887953280422	210091026143023	350763047773838	437908118119993	233808665456536
HGLibA_53698	VN1R1	808677479328628	582786750602223	686872808956602	517440664736972	107709609929415
HGLibB_53438	VAMP7_X	276555351709332	218005414114165	28299159729012	349751560424064	396686612179066
HGLibA_17507	FICD	183341382718017	17339704554955	170344456621237	24913809783632	14186143746801
HGLibA_35402	PCDH17	103090945838077	11008194178042	778455850150816	891147811491452	630495277635602
HGLibA_47232	ST20	12963532111375	460473481957312	366332164776854	287467035964984	0
HGLibB_12018	CYFIP1	159266251654035	179152964074017	185913573624254	13031838963746	260079302024686
HGLibA_38900	PRSS1	858062363562437	633151037691304	970780236658664	766578762573292	236435729113351
HGLibB_24164	KCNG1	37038663175357	323770417001235	302224035940905	709085355380295	735577823908202
HGLibB_33537	OR11H6	506195063396546	719489815558299	74182263367313	184937126470807	1050825462726
HGLibB_51326	TRIB1	108646745314381	856192880514376	104404666961403	160023316687175	630495277635602
HGLibB_51053	TPD52L2	140746920066357	184189392782925	13279540973161	200268701722272	262706365681501
HGLibA_47266	ST6GALNAC2	993870795205413	69790512109155	80593076250908	143733517982492	183894455977051
HGLibB_35068	PANX3	213589624311225	193542760385183	318708983355863	307589728482533	210165092545201
HGLibA_47656	STX7	178402894294636	192823270569624	198735199391443	269260790353869	893201643317103
HGLibA_04682	BOLA2	95065902150083	877777574981125	586131463642967	929476749620116	472871458226701
HGLibA_27997	MAGI2	709907710861009	417304093023814	842563978986765	891147811491452	709307187340052
HGLibA_22934	IKZF3	130252632166672	166202147393967	18866106486008	154273975967875	275841683965576
HGLibB_37402	POC5	119758344266988	149653881636126	194156047331733	24626342747667	15236969209527
HGLibA_38421	PRDX6	728427042448688	104326023255953	906672107822715	103488132947394	12609905552712
HGLibA_27462	LRRIQ4	159266251654035	170519086287317	118142123140536	709085355380295	183894455977051
HGLibA_16988	FBXL17	938312800442378	971311251003704	952463628419821	141817071076059	144488501124825
HGLibB_04624	BMPER	124696832690369	152531840898359	125468766436073	180146009204724	202283901574756
HGLibB_18820	GDAP2	162970117971571	978506149159287	125468766436073	18397890301759	814389733612652
HGLibB_10825	COX5A	112967922684839	146775922373893	138290392203263	133193059997109	709307187340052
HGLibA_06661	C9orf114	112350611631916	705100019247134	320540644179748	0.958223453216615	262706365681501
HGLibB_39356	PTP4A2	227787778528446	280601028067737	302224035940905	306631505029317	517531540392557
HGLibA_13585	DNAJC17	106794812155613	116557350120445	897513803703293	718667589912461	446600821658551
HGLibA_37694	POP5	944485910971604	345355111467984	155691170030163	0	0
HGLibA_00842	ADAMTS8	270382241180106	372695724459199	365416334364912	37370714675448	296858193220096
HGLibB_10402	CNTN5	716080821390236	992895945470453	842563978986765	207934489348005	229001138964564
HGLibA_23858	ITPR3	132721876378363	899362269447874	860880587225608	12456904891816	288977002249651
HGLibA_47216	SSX5	117289100055297	131666636247169	114478801492767	106362803307044	630495277635602
HGLibB_44949	SLC35F1	220997356946297	284917966961087	353510539009664	277884801432818	457109076285811
HGLibB_49960	TMEM160	475329510750415	705100019247134	851722283106186	948641218684448	788119097044502
HGLibA_17990	FREM3	101856323732232	10144806399372	135542900967436	112112144026344	118217864556675
HGLibB_35310	PC	895101026737795	618761241380138	512865030687596	824072169766289	107709609929415
HGLibB_35189	PARP3	151858519018964	184908882598483	141037883439089	191644690643323	13135318284075
HGLibB_11022	CPXCR1	50002195286732	733879611869466	769297546031394	507858430204806	866931006748953
HGLibA_36865	PLA1A	913620358325473	568396954291057	87919719546445	766578762573292	262706365681501
HGLibB_56883	ZP1	153710452177732	156848779791709	193240216919791	208892712801222	202283901574756
HGLibA_15504	ERMARD	74077326350714	438888787490563	586131463642967	134151283450326	165505010379345
HGLibB_38240	PRAMEF13	716080821390236	589981648757806	567814855404124	105404579853828	972013553021553
HGLibB_00980	ADIPOR2	938312800442378	84180308420321	103488836549461	166730880859691	133980246497565
HGLibB_20886	HBB	151858519018964	159726739053942	1630178133257	213683830067305	1050825462726
HGLibB_09497	CHN1	722253931919462	112959901042653	714347721314866	977387922280947	202283901574756
HGLibB_21627	HLF	543233726571903	546812259824308	531181638926439	402453850350978	102455482615785
HGLibA_00670	ACTR6	518541284454998	438888787490563	219799298866113	134151283450326	262706365681501
HGLibA_42026	RPP21	119758344266988	119435309382678	622764680120652	632427479122966	840660370180803
HGLibB_12671	DDX26B	79015814774095	813023491580878	457915205971068	565351837397803	551683367931152
HGLibB_39570	PVRIG	574099279218034	589981648757806	586131463642967	488693961140473	788119097044502
HGLibA_23878	IVD	131487254272517	142458983480543	159354491677932	111153920573127	13135318284075
HGLibB_10273	CNIH1	236430133269362	362622867041383	45883103638301	453239693371459	572699877185672
HGLibA_06427	C6orf1	932139689913152	784243898958546	760139241911973	565351837397803	183894455977051
HGLibA_46784	SPPL3	932139689913152	69790512109155	54033994304586	49827619567264	13135318284075
HGLibA_47586	STRC	114202544790684	148934391820568	138290392203263	977387922280947	577954004499302
HGLibB_15421	ERCC5	201860714305696	200737658540766	255516684931856	220391394239821	409821930463141
HGLibB_28135	MAP3K14	338903768054517	440327767121679	565067364168298	596014987900734	312620575160986
HGLibB_50938	TOP3A	108646745314381	107923472333745	113562971080825	785743231637624	107709609929415
HGLibB_51214	TRAK1	174699027977101	251101945629847	332446439534995	280759471792468	336264148072321
HGLibA_36526	PICK1	109881367420226	105045513071512	970780236658664	536605133801304	239062792770166
HGLibA_31081	NAIP	119141033214065	899362269447874	121805444788304	156190422874308	186521519633866
HGLibB_22699	IFNLR1	16050087375988	157568269607268	177671099916774	173438445032207	499142094794852
HGLibA_01003	ADNP2	133956498484208	129508166800494	142869544262973	177271338845074	118217864556675
HGLibB_15721	EXOC3L2	117289100055297	176275004811783	106236327785288	756996528041126	249571047397426
HGLibA_33914	OR3A1	228405089581368	294990824378903	13737456179132	105404579853828	262706365681501
HGLibA_11728	CTSS	598791721334938	589981648757806	219799298866113	42161831941531	735577823908202
HGLibB_35287	PBLD	121610277425756	189945311307391	677714504837181	122652602011727	154996755752085
HGLibB_15485	ERMN	232108955898904	336001743865726	327867287475285	416827202149227	901082834287548
HGLibA_42898	SCG2	139512297960511	131666636247169	183166082388427	177271338845074	709307187340052
HGLibB_23762	ITGB7	969178353088509	971311251003704	824247370747922	737832058976793	919472279885253
HGLibB_39020	PSMA1	654349716097974	827413287892044	970780236658664	11881970819886	525412731363002
HGLibB_23051	IL21	119141033214065	126630207538261	148364526734626	166730880859691	13135318284075
HGLibA_37186	PLK1	144450786383892	113679390858211	494548422448753	258720332368486	210165092545201
HGLibB_27756	LZIC	944485910971604	156129289976151	123637105612188	737832058976793	840660370180803
HGLibB_46662	SPINT3	119758344266988	171958065918434	203314351451154	929476749620116	194402710604311
HGLibB_03305	ASIC4	833369921445533	120874289013794	102573006137519	13031838963746	12084492821349
HGLibB_50509	TMEM98	103090945838077	446083685646146	164849474149584	110195697119911	735577823908202
HGLibB_29684	MPHOSPH6	827196810916307	856192880514376	668556200717759	843236638830621	161301708528441
HGLibB_12616	DDOST	592618610805712	964116352848121	897513803703293	843236638830621	972013553021553
HGLibA_53217	USP17L11	254455616014703	236064608484678	116127296234263	119298819925469	174699733178198
HGLibA_56534	ZNF683	233960889057672	25829684378543	288486579761773	268302566900652	265333429338316
HGLibB_14028	DSTYK	242603243798588	229517251163098	352594708597722	348793336970848	391432484865436
HGLibB_33819	OR2T2	574099279218034	438888787490563	622764680120652	450365023011809	341518275385951
HGLibA_56397	ZNF618	107412123208535	892167371292291	108067988609172	843236638830621	102455482615785
HGLibA_41010	RGL4	209268446940767	21153000577414	159354491677932	198352254815839	168132074036161
HGLibB_02469	APOBEC2	993870795205413	928141862070206	153859509206279	207934489348005	315247638817801
HGLibA_43593	SERPING1	130252632166672	108642962149303	108983819021114	134151283450326	919472279885253
HGLibA_33860	OR2T12	101239012679309	102167553809279	170344456621237	140858847622842	788119097044502
HGLibA_33772	OR2B6	104325567943922	135983575140519	11997378396442	153315752514658	13660731015438
HGLibB_45823	SNAP25	382732852812022	50364287089081	393807077135118	162897987046824	630495277635602
HGLibB_33670	OR1S2	246924421169047	29211286511667	391059585899292	439824565026426	501769158451666
HGLibA_04972	BTN3A2	975351463617735	112959901042653	824247370747922	102529909494178	1050825462726
HGLibA_28563	MCC	111733300578994	755464306336214	824247370747922	824072169766289	1050825462726
HGLibB_01757	AMDHD1	141364231119279	14389796311166	168512795797353	187811796830456	165505010379345
HGLibA_20401	GSC2	103708256891	171958065918434	87919719546445	699503120848129	683036550771902
HGLibB_18614	GART	858062363562437	10144806399372	110815479844998	147566411795359	420330185090401
HGLibA_03131	ARSB	240751310639821	162604698316176	204230181863096	293216376684284	225927474486091
HGLibA_35168	PAQR7	746946374036366	57559185244664	476231814209911	37370714675448	15236969209527
HGLibB_07390	CBLB	175933650082946	153251330713918	173091947857064	146608188342142	793373224358132
HGLibB_23623	ISG15	10617750110269	618761241380138	961621932539243	117861484745644	15236969209527
HGLibB_27129	LRGUK	218528112734606	301466232718927	362668843129086	251054544742753	522785667706187
HGLibA_05178	C11orf71	101239012679309	69790512109155	123637105612188	900730046023618	709307187340052
HGLibB_29027	MFN1	944485910971604	110801431595978	10715215819723	133193059997109	176013265006606
HGLibA_15617	ETF1	230257022740136	252540925260963	263759158639335	344960443157981	270587556651946
HGLibB_50000	TMEM171	113585233737762	124471738091586	109899649433056	565351837397803	204910965231571
HGLibA_37145	PLEKHN1	944485910971604	91375206575904	155691170030163	168647327766124	178640328663421
HGLibA_40547	RBM41	143216164278047	116557350120445	251853363284087	163856210500041	225927474486091
HGLibB_06729	C9orf43	987697684676187	162604698316176	160270322089874	113070367479561	998284189589703
HGLibA_34491	OR8A1	321001747519761	244626537289822	283907427702062	229973628771987	341518275385951
HGLibB_32767	NT5C2	895101026737795	784243898958546	989096844897507	143733517982492	341518275385951
HGLibA_35988	PDZD9	654349716097974	57559185244664	851722283106186	507858430204806	13135318284075
HGLibA_16522	FAM222A	919793468854699	43169388933498	448756901851647	507858430204806	183894455977051
HGLibB_41431	RNF121	87040858462089	884972473136708	108983819021114	785743231637624	14711556478164
HGLibA_01165	AGBL1	136425742695898	117276839936003	152027848382395	142775294529276	788119097044502
HGLibA_34427	OR6M1	833369921445533	949726556536955	998255149016928	135109506903543	107709609929415
HGLibB_11162	CRISPLD1	12963532111375	150373371451685	179502760740659	212725606614088	331010020758691
HGLibB_14805	EIF4EBP1	635830384510295	453278583801729	393807077135118	718667589912461	394059548522251
HGLibB_16543	FAM26E	101239012679309	119435309382678	104404666961403	145649964888925	133980246497565
HGLibA_45770	SMIM8	128400699007904	153251330713918	196903538567559	19260291409654	199656837917941
HGLibA_27874	MAFB	182106760612172	199298678909649	208809333922807	217516723880172	144488501124825
HGLibB_03507	ATHL1	177785583241714	228078271531981	20148269062727	106362803307044	102455482615785
HGLibA_16024	FAM111A	117289100055297	971311251003704	119057953552478	136067730356759	1050825462726
HGLibB_31562	NEDD4L	919793468854699	164763167762851	159354491677932	153315752514658	191775646947496
HGLibB_37492	POLM	845716142503985	834608186047627	641081288359495	91989451508795	160250883065715
HGLibA_34747	OTOS	975351463617735	719489815558299	705189417195445	661174182719464	16287794672253
HGLibA_24755	KIAA1430	138277675854666	161165718685059	165765304561527	149482858701792	998284189589703
HGLibA_27334	LRRC37B	138277675854666	22016388356084	185913573624254	107321026760261	15236969209527
HGLibA_32210	NMU	103090945838077	827413287892044	115394631904709	125527272371377	551683367931152
HGLibB_38245	PRAMEF15	573481968165111	754025326705098	966201084598953	120065398688042	106133371735326
HGLibB_26113	LCE6A	845716142503985	935336760225789	650239592478917	766578762573292	168132074036161
HGLibB_56770	ZNF831	103708256891	98570104731487	131879579319668	948641218684448	13135318284075
HGLibA_21265	HHIPL1	895101026737795	352550009623567	60444807188181	881565576959285	525412731363002
HGLibB_32407	NPHP4	716080821390236	117276839936003	60444807188181	977387922280947	998284189589703
HGLibB_32846	NTSR2	140129609013434	123032758460469	236284246281071	197394031362623	112963737243045
HGLibA_15474	ERGIC3	170377850606642	122313268644911	180418591152601	977387922280947	13660731015438
HGLibA_33664	OR1F1	888927916208568	892167371292291	769297546031394	824072169766289	840660370180803
HGLibA_27792	LYZL4	104325567943922	13958102421831	74182263367313	54618736833347	919472279885253
HGLibB_41828	RPL17	157414318495267	138861534402752	815089066628501	814489935234122	394059548522251
HGLibB_55020	ZDHHC17	174699027977101	169799596471759	278412445230409	327712421000082	133980246497565
HGLibA_33260	OCM2	103708256891	920946963914623	622764680120652	766578762573292	814389733612652
HGLibB_31614	NEK5	543233726571903	374134704090316	815089066628501	632427479122966	761848460476352
HGLibB_22939	IL13	864235474091664	928141862070206	80593076250908	459947257543975	102455482615785
HGLibA_16839	FANCD2	122227588478678	191384290938508	151112017970452	833654404298455	486006776510776
HGLibB_34951	PAFAH2	109881367420226	84180308420321	122721275200246	584516306462135	1050825462726
HGLibA_64756	NonTargetingControlGuideForHuman_0373	236430133269362	220883373376398	280244106054294	286508812511768	922099343542068
HGLibA_06722	C9orf3	166673984289107	153970820529476	213388485982518	330587091359732	294231129563281
HGLibB_20382	GSDMC	251862909592428	24102908821203	191408556095906	187811796830456	840660370180803
HGLibA_21292	HIC2	481502621279641	100728574178162	311382340060326	12456904891816	262706365681501
HGLibA_52138	TTC39C	103090945838077	120874289013794	705189417195445	948641218684448	656765914203752
HGLibA_16660	FAM63A	851889253033211	719489815558299	192324386507849	297049270497151	1576238194089
HGLibB_50943	TOPAZ1	124079521637446	899362269447874	123637105612188	12744371927781	604224641067452
HGLibB_56214	ZNF572	543233726571903	561202056135474	549498247165282	747414293508959	14711556478164
HGLibA_21038	HDGF	642003495039522	625956139535721	769297546031394	977387922280947	551683367931152
HGLibB_26530	LIN52	827196810916307	98570104731487	131879579319668	134151283450326	709307187340052
HGLibB_43712	SFTPA1	138277675854666	170519086287317	157522830854047	138942400716409	998284189589703
HGLibB_28973	METTL6	179020205347559	184189392782925	157522830854047	235722969491287	173386201349791
HGLibB_52120	TTLL1	144450786383892	138142044587194	130963748907725	948641218684448	176013265006606
HGLibB_02500	APOC1	629657273981069	870582676825542	522023334807017	776160997105458	551683367931152
HGLibA_19260	GLIPR1	327174858048987	417304093023814	439598597732225	392871615818812	262706365681501
HGLibB_10551	COL3A1	216058868522916	255418884523196	388312094663466	439824565026426	420330185090401
HGLibB_21937	HOXC13	120992966372833	153970820529476	136458731379378	131276613090676	630495277635602
HGLibA_40848	REPS1	166673984289107	14389796311166	192324386507849	114986814385994	0
HGLibA_54623	XYLT2	697561489802557	604371445068972	851722283106186	756996528041126	215419219858831
HGLibB_52394	TYMP	211737691152458	24966296599873	221630959689997	323879527187216	480752649197146
HGLibA_24193	KCNE3	716080821390236	755464306336214	860880587225608	881565576959285	604224641067452
HGLibB_27424	LRRK1	272234174338874	202176638171882	3086348488245	438866341573209	914218152571623
HGLibA_24702	KIAA1161	14630271954266	111520921411536	114478801492767	195477584456189	128726119183935
HGLibA_49206	TGFA	895101026737795	611566343224555	668556200717759	488693961140473	262706365681501
HGLibA_35727	PDCD2	258036020121654	303624702165602	165765304561527	325795974093649	13135318284075
HGLibB_14377	ECHDC3	359275032800963	337440723496842	574225668287719	312380845748616	420330185090401
HGLibA_57012	ZSCAN29	697561489802557	316575518845652	366332164776854	287467035964984	972013553021553
HGLibB_23402	INTS8	259270642227499	28779592622332	448756901851647	277884801432818	262706365681501
HGLibA_21357	HIST1H1A	165439362183261	14389796311166	130963748907725	212725606614088	218046283515646
HGLibA_48289	TAMM41	111733300578994	892167371292291	123637105612188	479111726608307	394059548522251
HGLibA_65078	NonTargetingControlGuideForHuman_0695	864235474091664	769854102647381	870038891345029	450365023011809	228554538142906
HGLibA_05435	C15orf65	333347968578213	30866113087451	328783117887227	43024233049426	249860024399675
HGLibB_49526	TKT	839543031974759	633151037691304	924988716061557	412036084883144	341518275385951
HGLibB_14503	EFCAB12	753119484565593	554007157979891	131879579319668	613263010058633	262706365681501
HGLibB_08807	CDKL4	592618610805712	57559185244664	888355499583872	862401107894953	11559080089986
HGLibB_45773	SMR3B	981524574146961	118715819567119	105320497373346	156190422874308	139234373811195
HGLibB_26355	LGI1	101856323732232	176994494627342	114478801492767	804907700701956	761848460476352
HGLibB_27384	LRRC73	524714394984224	273406129912154	613606376001231	613263010058633	630495277635602
HGLibA_19225	GLB1L3	161118184812803	141739493664985	125468766436073	986970156813113	154996755752085
HGLibA_54773	ZAK	833369921445533	784243898958546	696031113076023	174396668485424	236435729113351
HGLibB_06005	C20orf197	112967922684839	120154799198236	116310462316651	107321026760261	866931006748953
HGLibB_38893	PRSS42	170377850606642	238151128949797	285739088525946	238597639850937	394059548522251
HGLibA_10834	COX4I2	913620358325473	877777574981125	622764680120652	450365023011809	252198111054241
HGLibA_41027	RGPD2	114819855843607	142458983480543	126384596848015	11881970819886	168132074036161
HGLibB_03311	ASIP	882754805679342	589981648757806	888355499583872	632427479122966	656765914203752
HGLibB_06728	C9orf43	101239012679309	133105615878285	119057953552478	284592365605335	44050603397474
HGLibA_34304	OR5I1	179637516400482	192103780754066	246358380812435	18110423265794	133980246497565
HGLibB_48830	TDP1	117289100055297	561202056135474	133711240143552	120736155105293	186521519633866
HGLibB_23151	IL6	691388379273331	112240411227095	576973159523546	709085355380295	176013265006606
HGLibB_18546	GALNT8	876581695150116	705100019247134	9433053243004	517440664736972	320501766131431
HGLibA_19089	GIMAP7	108029434261458	719489815558299	750980937792551	109237473666694	420330185090401
HGLibA_07851	CCDC70	913620358325473	906557167603457	522023334807017	594098540994301	288977002249651
HGLibB_20220	GRHL1	243220554851511	248223986367613	337941422006648	264469673087786	422957248747216
HGLibB_27882	MAGEA9	497552708655629	63459001732242	685041148132718	695670227035262	961505298394293
HGLibB_51166	TRABD	171612472712487	124471738091586	164849474149584	843236638830621	133980246497565
HGLibA_47732	SULT1A1	109264056367303	116557350120445	100741345313635	824072169766289	14186143746801
HGLibB_17570	FKBPL	147537341648505	11008194178042	156607000442105	12744371927781	1050825462726
HGLibB_01520	ALAS1	170377850606642	202176638171882	160270322089874	929476749620116	107709609929415
HGLibB_53728	VPS45	796331258270176	992895945470453	106236327785288	180146009204724	457109076285811
HGLibB_44585	SLC25A11	419771515987379	496447972735227	329698948299169	191644690643323	1576238194089
HGLibA_45473	SLCO4C1	901274137267021	748269408180632	120889614376362	17535489193864	761848460476352
HGLibB_49265	THBS2	137660364801744	964116352848121	130047918495783	161939763593608	11559080089986
HGLibB_24361	KCNT2	765465705624045	489253074579644	439598597732225	344960443157981	0
HGLibB_18256	FZD7	82102370038708	870582676825542	732664329553709	661174182719464	288977002249651
HGLibA_34738	OTOP2	10617750110269	57559185244664	384648773015697	756996528041126	551683367931152
HGLibA_50435	TMEM52B	119141033214065	554007157979891	87919719546445	54618736833347	12084492821349
HGLibB_12521	DCSTAMP	138894986907589	137422554771635	206977673098923	187811796830456	472871458226701
HGLibA_16697	FAM71E1	16050087375988	978506149159287	111731310256941	138942400716409	177852209566376
HGLibB_48906	TEFM	604964831864165	50364287089081	238115907104955	134151283450326	0
HGLibA_18707	GATSL3	259270642227499	446083685646146	247274211224377	392871615818812	367788911954101
HGLibA_53825	VRK1	845716142503985	683515324780385	686872808956602	139900624169626	102455482615785
HGLibA_48532	TBC1D30	888927916208568	805828593425295	87919719546445	229973628771987	11559080089986
HGLibB_40215	RAPH1	82102370038708	762659204491797	998255149016928	105404579853828	14186143746801
HGLibB_48151	TAF15	193835670617702	13958102421831	206061842686981	201226925175489	893201643317103
HGLibB_39746	RAB11FIP2	150623896913119	227358781716423	168512795797353	37658181711413	207538028888386
HGLibB_35114	PAQR4	18642793798263	231675720609772	256432515343798	267344343447436	233808665456536
HGLibA_17003	FBXL22	648176605568748	402914296712648	613606376001231	335378208625815	341518275385951
HGLibB_42883	SCGB3A2	214824246417071	254699394707638	245442550400492	316213739561483	273214620308761
HGLibB_11826	CXADR	109264056367303	935336760225789	769297546031394	929476749620116	11033667358623
HGLibA_18524	GALNS	16050087375988	157568269607268	147448696322684	843236638830621	207538028888386
HGLibA_35028	PAIP1	956832132030056	108642962149303	108067988609172	891147811491452	12084492821349
HGLibA_04423	BEST2	37038663175357	237431639134239	109899649433056	105404579853828	1050825462726
HGLibB_18113	FTSJ2	561753058159581	769854102647381	549498247165282	680338651783796	149742628438455
HGLibA_23511	IQCF5	104942878996845	123752248276028	10715215819723	105404579853828	223300410829276
HGLibA_65312	NonTargetingControlGuideForHuman_0929	728427042448688	438888787490563	668556200717759	536605133801304	761848460476352
HGLibA_36858	PKP3	122844899531601	13958102421831	125468766436073	113070367479561	735577823908202
HGLibB_06145	C2orf54	113585233737762	179152964074017	128216257671899	123610825464943	207538028888386
HGLibB_27511	LSM7	19815684798816	140300514033868	204230181863096	170563774672557	785492033387687
HGLibA_07925	CCDC91	35865772174804	444644706015029	505538387392059	55481137941242	671740177047598
HGLibB_40460	RBM23	114819855843607	107923472333745	149280357146568	737832058976793	102455482615785
HGLibA_01192	AGK	129018010060827	11439888067377	155691170030163	163856210500041	168132074036161
HGLibB_25346	KPTN	833369921445533	120154799198236	851722283106186	152357529061442	362534784640471
HGLibA_01391	AK6	100004390573464	748269408180632	686872808956602	0	262706365681501
HGLibA_23603	IRF9	191366426406011	198579189094091	159354491677932	185895349924023	317874702474616
HGLibA_45726	SMIM12	240751310639821	235992659503122	3086348488245	340169325891898	236435729113351
HGLibA_13323	DLG1	174081716924178	161885208500617	235368415869129	19260291409654	133980246497565
HGLibB_00138	ABCB11	709907710861009	525227565357559	122721275200246	134151283450326	12084492821349
HGLibA_17819	FOXB2	537060616042677	762659204491797	375490468896276	325795974093649	367788911954101
HGLibB_21727	HMSD	150623896913119	148934391820568	192324386507849	117861484745644	683036550771902
HGLibA_36587	PIGT	136425742695898	11439888067377	125468766436073	114028590932777	709307187340052
HGLibB_52279	TUSC2	202478025358618	271247660465479	271085801934872	226140734959121	189148583290681
HGLibA_26296	LENG1	127783387954982	115837860304886	531181638926439	488693961140473	133980246497565
HGLibB_01597	ALDOC	244455176957356	287076436407761	424029480729209	254887438555619	554310431587967
HGLibB_24778	KIAA1731	82102370038708	128069187169377	121805444788304	165772657406474	194402710604311
HGLibB_31119	NASP	114819855843607	162604698316176	15019618755851	137025953809976	987775934962443
HGLibB_41453	RNF130	425944626516606	302185722534486	796772458389658	344960443157981	288977002249651
HGLibA_48433	TAS2R9	164204740077416	248223986367613	183166082388427	293216376684284	11033667358623
HGLibA_26367	LGALS3BP	648176605568748	611566343224555	33885725241859	182062456111157	13135318284075
HGLibB_38439	PRIMA1	123462210584523	884972473136708	120889614376362	131276613090676	236435729113351
HGLibB_08538	CDC37	407425294928927	935336760225789	238115907104955	335378208625815	183894455977051
HGLibA_04743	BPY2	193218359564779	159007249238384	139206222615205	17535489193864	202283901574756
HGLibA_65026	NonTargetingControlGuideForHuman_0643	12963532111375	202176638171882	130047918495783	18685357337724	228554538142906
HGLibA_24725	KIAA1239	113585233737762	141020003849427	15843866126599	929476749620116	154996755752085
HGLibB_56475	ZNF688	102473634785154	683515324780385	87919719546445	131276613090676	788119097044502
HGLibB_16851	FARP1	140129609013434	163324188131734	169428626209295	194519361002973	357280657326841
HGLibA_00664	ACTR3C	114819855843607	899362269447874	114478801492767	12169437855851	12084492821349
HGLibB_01221	AGPAT3	117289100055297	798633695269712	705189417195445	737832058976793	551683367931152
HGLibB_25353	KRBA2	163587429024493	1863478622296	237200076693013	319088409921133	320501766131431
HGLibA_33235	OBSL1	648176605568748	856192880514376	102573006137519	402453850350978	709307187340052
HGLibA_04198	BBC3	142598853225125	176994494627342	163933643737642	140858847622842	814389733612652
HGLibB_39681	QPRT	101856323732232	130947146431611	105320497373346	109237473666694	866931006748953
HGLibA_36262	PGM1	161735495865726	123752248276028	173091947857064	224224288052688	178640328663421
HGLibB_24016	KAT2A	119141033214065	163324188131734	119057953552478	613263010058633	186521519633866
HGLibA_50290	TMEM242	907447247796247	43169388933498	650239592478917	354542677690147	367788911954101
HGLibA_36559	PIGH	438290847575058	237431639134239	146532865910742	0	0
HGLibA_45505	SLIT1	189514493247243	205054597434115	236284246281071	191644690643323	333637084415506
HGLibB_34007	OR4N5	127166076902059	157568269607268	191408556095906	153315752514658	262706365681501
HGLibA_03725	ATP6V0E1	143216164278047	942531658381372	151112017970452	156190422874308	210165092545201
HGLibB_02888	ARID3A	140129609013434	106484492702628	143785374674915	187811796830456	866931006748953
HGLibB_16799	FAM9B	100621701626387	146775922373893	130047918495783	116903261292427	12084492821349
HGLibA_19573	GNPTAB	149389274807273	1863478622296	154775339618221	207934489348005	215419219858831
HGLibA_49074	TEX2	839543031974759	726684713713883	106236327785288	106362803307044	288977002249651
HGLibA_47265	ST6GALNAC1	153710452177732	136703064956077	184997743212311	208892712801222	401940739492696
HGLibB_45655	SMG8	555579947630355	489253074579644	448756901851647	594098540994301	291604065906466
HGLibA_49234	TGFBRAP1	82102370038708	870582676825542	870038891345029	135109506903543	12084492821349
HGLibA_65089	NonTargetingControlGuideForHuman_0706	151858519018964	13958102421831	195071877743675	169605551219341	267960492995131
HGLibB_19852	GPR125	10617750110269	140300514033868	105320497373346	67075641725163	525412731363002
HGLibA_27424	LRRC73	131487254272517	168360616840642	117226292728593	193561137549756	286349938592836
HGLibB_48916	TEKT2	143216164278047	884972473136708	135542900967436	217516723880172	12609905552712
HGLibB_13903	DPYSL2	140746920066357	109362451964862	162101982913758	110195697119911	367788911954101
HGLibB_26315	LGALS13	283345773291481	343196642021309	330614778711111	269260790353869	191775646947496
HGLibA_25753	KRTAP4-11	164822051130339	877777574981125	108983819021114	161939763593608	154996755752085
HGLibB_14742	EIF3B	858062363562437	784243898958546	650239592478917	24913809783632	13135318284075
HGLibA_42773	SAT2	114202544790684	156848779791709	102573006137519	881565576959285	866931006748953
HGLibB_02967	ARL4C	938312800442378	125191227907144	631922984240074	122652602011727	367788911954101
HGLibB_52228	TUBB8	148771963754351	166202147393967	194156047331733	17822956229829	895828706973918
HGLibB_20422	GSTA1	178402894294636	269089191018804	233536755045245	263511449634569	328382957101876
HGLibA_49450	TICRR	574099279218034	21584694466749	915830411942136	383289381286646	525412731363002
HGLibA_24910	KIF24	140746920066357	920946963914623	101657175725577	728249824444627	761848460476352
HGLibA_05172	C11orf68	746946374036366	769854102647381	101657175725577	910312280555784	761848460476352
HGLibA_32855	NTN3	74077326350714	561202056135474	265590819463219	229973628771987	262706365681501
HGLibA_47259	ST6GAL1	141364231119279	137422554771635	108983819021114	450365023011809	236435729113351
HGLibB_48456	TBC1D25	117289100055297	103606533440395	130047918495783	603680775526467	102455482615785
HGLibA_36602	PIGY	642003495039522	719489815558299	668556200717759	507858430204806	735577823908202
HGLibB_38541	PRKRIR	814850589857854	117996329751561	970780236658664	986970156813113	1050825462726
HGLibB_10826	COX5A	204947269570309	254699394707638	368163825600739	466654821716491	199656837917941
HGLibB_39040	PSMA7	116054477949452	100009084362604	172176117445122	169605551219341	893201643317103
HGLibA_16854	FANCI	703734600331783	110801431595978	11997378396442	12744371927781	246943983740611
HGLibA_07147	CAPN11	45063706863351	582786750602223	641081288359495	49827619567264	236435729113351
HGLibA_50625	TMPRSS11F	814850589857854	978506149159287	906672107822715	128401942731026	525412731363002
HGLibB_01018	ADORA3	925966579383925	185628372414041	125468766436073	160981540140391	357280657326841
HGLibA_17156	FBXW8	851889253033211	884972473136708	961621932539243	756996528041126	709307187340052
HGLibA_52227	TTR	623484163451843	453278583801729	650239592478917	325795974093649	262706365681501
HGLibA_01645	ALKBH1	149389274807273	134544595509402	166681134973469	125527272371377	13660731015438
HGLibB_44189	SIX1	679042158214879	532422463513142	421281989493382	287467035964984	236435729113351
HGLibA_48760	TCF12	145068097436815	218005414114165	228041772573592	222307841146255	207538028888386
HGLibB_44519	SLC22A23	919793468854699	147495412189451	177671099916774	756996528041126	176013265006606
HGLibB_04351	BCLAF1	155562385336499	206493577065232	253685024107972	349751560424064	218046283515646
HGLibB_35607	PCOLCE2	181489449559249	242468067843147	232620924633303	236681192944504	223300410829276
HGLibA_33605	OR13C5	114819855843607	119435309382678	141037883439089	766578762573292	294231129563281
HGLibB_23485	IQCG	154945074283577	13958102421831	162101982913758	143733517982492	215419219858831
HGLibA_39956	RAB4A	147537341648505	156848779791709	160270322089874	206976265894789	11559080089986
HGLibB_48301	TAS1R3	181489449559249	223041842823073	256432515343798	260636779274919	328382957101876
HGLibB_49773	TMEFF1	30433434909085	374854193905874	340688913242475	31429729265505	401940739492696
HGLibB_45883	SNRK	462983289691963	561202056135474	74182263367313	910312280555784	420330185090401
HGLibA_08162	CCR6	188897182194321	143178473296102	265590819463219	177271338845074	260079302024686
HGLibA_00649	ACTR1A	201243403252773	264052762309896	190492725683964	24626342747667	12609905552712
HGLibB_19548	GNPTAB	140129609013434	175555514996225	242695059164666	230931852225204	149742628438455
HGLibA_52903	UGT2A1	214824246417071	277003578989945	266506649875162	320046633374349	509650349422112
HGLibA_41736	ROBO2	132721876378363	117996329751561	149280357146568	182062456111157	12609905552712
HGLibA_30959	N4BP2L2	109881367420226	135983575140519	18866106486008	172480221578991	441346694344921
HGLibA_47920	SYCE2	150006585860196	798633695269712	126384596848015	113070367479561	499142094794852
HGLibA_64404	NonTargetingControlGuideForHuman_0021	753119484565593	705100019247134	558656551284703	136067730356759	102980895347148
HGLibA_20357	GRM6	114819855843607	138142044587194	165765304561527	114986814385994	814389733612652
HGLibA_09607	CHRNG	103708256891	949726556536955	961621932539243	536605133801304	735577823908202
HGLibA_50924	TNS3	112350611631916	856192880514376	952463628419821	122652602011727	367788911954101
HGLibA_13670	DND1	185193315876785	271247660465479	249105872048261	225182511505904	212792156202016
HGLibB_47043	SRY	177785583241714	159726739053942	130963748907725	166730880859691	189148583290681
HGLibA_16234	FAM166A	155562385336499	116557350120445	989096844897507	182062456111157	577954004499302
HGLibA_21088	HEBP2	123462210584523	118715819567119	100741345313635	123610825464943	225927474486091
HGLibA_39265	PTCD3	188279871141398	228078271531981	153859509206279	843236638830621	919472279885253
HGLibB_13199	DIAPH1	108646745314381	834608186047627	897513803703293	136067730356759	183894455977051
HGLibA_03346	ASPG	161118184812803	133825105693844	622764680120652	680338651783796	375670102924546
HGLibA_48341	TARP	110498678473148	942531658381372	141037883439089	162897987046824	367788911954101
HGLibB_33470	OR10H4	125931454796214	142458983480543	129132088083841	113070367479561	443973758001736
HGLibA_07478	CC2D1B	132721876378363	125910717722702	989096844897507	119777931652077	735577823908202
HGLibA_08540	CDC27	765465705624045	784243898958546	80593076250908	79532546616979	630495277635602
HGLibB_43849	SH2D4B	110498678473148	179152964074017	138290392203263	107321026760261	1050825462726
HGLibA_52941	UHMK1	987697684676187	661930630313636	787614154270237	728249824444627	525412731363002
HGLibB_48249	TAOK2	728427042448688	712294917402717	833405674867344	109237473666694	394059548522251
HGLibB_16524	FAM24A	10617750110269	856192880514376	870038891345029	101571686040961	1576238194089
HGLibB_35537	PCED1A	111733300578994	719489815558299	139206222615205	161939763593608	294231129563281
HGLibB_05095	C10orf88	111115989526071	152531840898359	796772458389658	814489935234122	998284189589703
HGLibB_02731	ARHGAP23	153093141124809	158287759422826	897513803703293	133193059997109	945742916453403
HGLibA_00516	ACP5	685215268744105	366939805934733	457915205971068	651591948187298	972013553021553
HGLibB_29837	MROH8	14630271954266	141020003849427	139206222615205	196435807909406	239062792770166
HGLibA_06890	CACNA1F	122844899531601	136703064956077	143785374674915	108279250213477	840660370180803
HGLibB_02783	ARHGAP6	709907710861009	91375206575904	80593076250908	125527272371377	814389733612652
HGLibA_55336	ZIK1	138277675854666	884972473136708	171260287033179	139900624169626	102455482615785
HGLibA_00966	ADH7	716080821390236	489253074579644	586131463642967	833654404298455	394059548522251
HGLibA_14591	EFNA4	87040858462089	102167553809279	870038891345029	100613462587745	210165092545201
HGLibB_50342	TMEM43	648176605568748	705100019247134	567814855404124	42161831941531	472871458226701
HGLibB_00605	ACTBL2	13457380953713	115118370489328	118142123140536	709085355380295	12609905552712
HGLibB_50751	TNFSF14	604964831864165	64754083400247	750980937792551	632427479122966	945742916453403
HGLibB_44642	SLC25A29	123462210584523	138861534402752	125468766436073	24913809783632	382185220793447
HGLibB_38602	PROC	185193315876785	109362451964862	164849474149584	18972824373689	972013553021553
HGLibA_29296	MIPOL1	395079073870475	223041842823073	219799298866113	297049270497151	262706365681501
HGLibA_07987	CCL2	13457380953713	127349697353819	156607000442105	766578762573292	788119097044502
HGLibA_01450	AKAP9	101856323732232	102167553809279	130963748907725	144691741435709	347823228162307
HGLibB_53247	USP26	127166076902059	126630207538261	17583943909289	11881970819886	165505010379345
HGLibB_00739	ADAM17	592618610805712	510837769046393	457915205971068	91989451508795	446600821658551
HGLibA_49772	TMCC1	13457380953713	138142044587194	113562971080825	402453850350978	499142094794852
HGLibA_00322	ABR	734600152977914	942531658381372	375490468896276	594098540994301	262706365681501
HGLibB_43008	SCRT2	598791721334938	561202056135474	430440293612804	297049270497151	367788911954101
HGLibA_03000	ARL8B	137043053748821	175555514996225	152943678794337	833654404298455	788119097044502
HGLibB_40859	RFC4	12037565531991	146056432558335	668556200717759	162897987046824	0
HGLibA_64413	NonTargetingControlGuideForHuman_0030	159266251654035	179872453889575	159354491677932	150441082155009	144488501124825
HGLibA_33924	OR4A15	987697684676187	733879611869466	769297546031394	110195697119911	210165092545201
HGLibA_53836	VSIG1	238899377481053	405072766159323	403881211666482	341127549345115	325755893445061
HGLibB_32095	NLRX1	281493840132713	279881538252179	344352234890243	293216376684284	13135318284075
HGLibB_19425	GNAI1	555579947630355	669125528469219	558656551284703	565351837397803	199656837917941
HGLibB_36974	PLCXD1_X	212972313258303	287076436407761	316877322531979	258720332368486	514904476735742
HGLibB_16119	FAM13A	240751310639821	281320517883295	355342199833549	491568631500123	635749404949232
HGLibA_36580	PIGQ	193218359564779	202176638171882	125468766436073	939058984152282	132404008303476
HGLibA_28394	MASP1	814850589857854	106484492702628	686872808956602	603680775526467	112963737243045
HGLibA_20527	GTF2A2	102473634785154	705100019247134	80593076250908	440782788479643	420330185090401
HGLibB_01676	ALOX12B	722253931919462	525227565357559	732664329553709	776160997105458	866931006748953
HGLibB_31333	NCS1	248776354327815	251101945629847	290318240585657	307589728482533	391432484865436
HGLibA_38454	PRG3	267295685915493	212249495589698	230789263809418	235722969491287	412448994119956
HGLibA_40081	RAD51AP1	666695937156426	50364287089081	650239592478917	100613462587745	210165092545201
HGLibB_02746	ARHGAP28	82102370038708	546812259824308	787614154270237	12744371927781	814389733612652
HGLibB_52556	UBE2J2	116671789002375	117276839936003	13737456179132	153315752514658	341518275385951
HGLibB_48538	TBCEL	296309305402856	338160213312401	41578700702173	464738374810058	743459014878647
HGLibA_17457	FGG	128400699007904	117996329751561	20148269062727	252970991649186	197029774261126
HGLibB_05688	C19orf66	151858519018964	151092861267243	155691170030163	172480221578991	265333429338316
HGLibB_34464	OR8D1	145685408489738	194262250200741	136458731379378	11594503783921	12609905552712
HGLibA_31480	NDUFAB1	783985037211723	971311251003704	114478801492767	24338875711702	315247638817801
HGLibB_48715	TCF21	617311052922617	133105615878285	494548422448753	201226925175489	683036550771902
HGLibB_25921	LAMB2	987697684676187	130227656616052	121805444788304	254887438555619	12609905552712
HGLibA_51475	TRIM36	716080821390236	546812259824308	641081288359495	536605133801304	367788911954101
HGLibB_44378	SLC16A14	311124770672999	483497156055177	42036615908144	48965218459369	401940739492696
HGLibA_31705	NETO1	642003495039522	582786750602223	686872808956602	325795974093649	165505010379345
HGLibB_43482	SERPINB1	147537341648505	202176638171882	206061842686981	344960443157981	380924230238176
HGLibA_53030	UNC79	12037565531991	1690801066562	183166082388427	12456904891816	223300410829276
HGLibB_32507	NPY1R	188279871141398	219444393745281	331530609123053	437908118119993	546429240617522
HGLibB_05696	C19orf70	138894986907589	163324188131734	172176117445122	152357529061442	1050825462726
HGLibA_09549	CHRM2	635830384510295	388524500401482	74182263367313	120736155105293	367788911954101
HGLibB_41593	RNF223	87040858462089	112959901042653	144701205086857	231890075678421	551683367931152
HGLibB_33856	OR2W1	106794812155613	589981648757806	723506025434287	100613462587745	499142094794852
HGLibB_50657	TNFAIP8	249393665380737	264052762309896	281159936466236	255845662008836	191775646947496
HGLibB_11063	CRB3	876581695150116	589981648757806	796772458389658	891147811491452	525412731363002
HGLibA_34378	OR6B3	592618610805712	539617361668725	705189417195445	756996528041126	1050825462726
HGLibA_02638	ARCN1	146920030595583	151092861267243	104404666961403	113070367479561	112963737243045
HGLibB_36456	PIANP	106794812155613	137422554771635	138290392203263	143733517982492	181267392320236
HGLibB_24954	KIR2DL4	181489449559249	278442558621062	251853363284087	170563774672557	275841683965576
HGLibA_37098	PLEKHF2	13210456532544	127349697353819	153859509206279	12169437855851	257452238367871
HGLibA_38540	PRKCD	876581695150116	11439888067377	860880587225608	108279250213477	604224641067452
HGLibA_22795	IGF1R	74077326350714	105045513071512	677714504837181	881565576959285	919472279885253
HGLibB_03054	ARMCX6	255566775909963	208652046511907	224378450925823	139900624169626	223300410829276
HGLibB_33027	NUP88	167908606394952	239590108580914	210640994746691	160023316687175	252198111054241
HGLibA_04517	BIRC3	691388379273331	107923472333745	87919719546445	67075641725163	367788911954101
HGLibB_38539	PRKRIP1	241985932745666	286356946592203	268338310699046	324837750640432	144751207490507
HGLibB_51603	TRMT10C	185193315876785	255418884523196	286654918937889	111153920573127	11559080089986
HGLibB_39232	PTCHD3	178402894294636	21584694466749	341604743654417	542354474520604	267776598539154
HGLibB_53844	VWA5B2	104325567943922	1777139844429	650239592478917	120736155105293	160250883065715
HGLibB_22293	HSPB9	133956498484208	124471738091586	135542900967436	157148646327525	149742628438455
HGLibA_31459	NDUFA4	196922225882315	328806845710143	318708983355863	462821927903625	186521519633866
HGLibB_34953	PAFAH2	149389274807273	133825105693844	151112017970452	17535489193864	223300410829276
HGLibB_56862	ZNHIT3	345694189636665	460473481957312	384648773015697	325795974093649	499142094794852
HGLibA_14808	EIF4A2	158648940601113	196420719647416	144701205086857	169605551219341	189148583290681
HGLibA_49864	TMEM108	157414318495267	176994494627342	108983819021114	190686467190106	144488501124825
HGLibA_33009	NUMA1	103708256891	906557167603457	126384596848015	117861484745644	367788911954101
HGLibB_18000	FRMD6	150623896913119	198579189094091	174007778269006	257762108915269	278468747622391
HGLibB_16132	FAM149B1	208033824834922	343196642021309	413039515785903	338252878985465	438719630688106
HGLibA_16710	FAM72B	216058868522916	203615617802999	268338310699046	440782788479643	451854948972181
HGLibA_18430	GAGE1	204453420727971	188218535750051	215311729847596	227961359520233	453221022073725
HGLibA_17928	FOXO4	118523722161142	971311251003704	888355499583872	107321026760261	181267392320236
HGLibA_30762	MYL4	734600152977914	474863278268478	457915205971068	785743231637624	420330185090401
HGLibA_54871	ZBTB38	204329958517386	157568269607268	209725164334749	182062456111157	225927474486091
HGLibA_15768	EXOSC1	746946374036366	103606533440395	586131463642967	527022899269138	0
HGLibA_37630	POLR3GL	858062363562437	683515324780385	168512795797353	149482858701792	265333429338316
HGLibB_47649	SUCNR1	115437166896529	104326023255953	166681134973469	184937126470807	14711556478164
HGLibB_15328	EPO	901274137267021	104326023255953	104404666961403	661174182719464	100353831690333
HGLibB_46238	SP140L	167291295342029	230236740978656	208809333922807	350709783877281	972013553021553
HGLibB_02399	APCS	146920030595583	157568269607268	18866106486008	242430533663803	294231129563281
HGLibB_27983	MAL2	919793468854699	116557350120445	116310462316651	910312280555784	194402710604311
HGLibA_09542	CHRDL2	981524574146961	884972473136708	952463628419821	122652602011727	1050825462726
HGLibB_40805	RERE	296309305402856	208652046511907	384648773015697	201226925175489	183894455977051
HGLibA_32575	NR1D1	199391470094005	141739493664985	168512795797353	156190422874308	14711556478164
HGLibB_03522	ATM	101856323732232	13526408532496	119057953552478	197394031362623	866931006748953
HGLibA_03442	ATF5	16050087375988	935336760225789	164849474149584	201226925175489	0
HGLibA_07798	CCDC53	925966579383925	791438797114129	130963748907725	479111726608307	13135318284075
HGLibA_43113	SDCBP2	697561489802557	712294917402717	412123685373961	814489935234122	139234373811195
HGLibA_13011	DESI2	314828636990535	402914296712648	40296538125454	49827619567264	761848460476352
HGLibA_43164	SDR39U1	11790641110822	129508166800494	129132088083841	200268701722272	604224641067452
HGLibB_40954	RGL2	12963532111375	142458983480543	128216257671899	160981540140391	709307187340052
HGLibB_27075	LPPR2	111733300578994	906557167603457	934147020180979	747414293508959	15236969209527
HGLibB_00140	ABCB4	493848842338094	554007157979891	576973159523546	891147811491452	107709609929415
HGLibA_26780	LOC100130357	122844899531601	130947146431611	168512795797353	122652602011727	12084492821349
HGLibA_24095	KBTBD12	205564580623231	212968985405257	220715129278055	143733517982492	202283901574756
HGLibA_35024	PAICS	119141033214065	148934391820568	103488836549461	17535489193864	11559080089986
HGLibA_07066	CAMK2A	119758344266988	834608186047627	989096844897507	18397890301759	267960492995131
HGLibB_43518	SERPINC1	130869943219595	170519086287317	195987708155617	164814433953258	12084492821349
HGLibB_33308	OLFM4	469156400221189	280601028067737	256432515343798	344960443157981	16287794672253
HGLibA_55667	ZNF250	987697684676187	117996329751561	129132088083841	148524635248575	735577823908202
HGLibA_46974	SRGAP2B	371003942806493	266211231756571	110815479844998	208892712801222	231181601799721
HGLibA_54414	WSB1	987697684676187	777049000802963	934147020180979	900730046023618	13135318284075
HGLibB_56787	ZNF841	150623896913119	170519086287317	195987708155617	128401942731026	528039795019817
HGLibB_29720	MPP6	104942878996845	13526408532496	171260287033179	147566411795359	630495277635602
HGLibA_00709	ACYP1	111733300578994	884972473136708	998255149016928	153315752514658	0
HGLibB_30755	MYLPF	851889253033211	769854102647381	842563978986765	139900624169626	341518275385951
HGLibA_37940	PPIL1	133956498484208	141739493664985	622764680120652	191644690643323	288977002249651
HGLibB_28575	MCM5	146920030595583	149653881636126	166681134973469	114028590932777	630495277635602
HGLibA_36792	PKD1L1	167291295342029	225919802085306	154775339618221	116903261292427	149742628438455
HGLibA_29700	MOXD1	26173988643919	310100110505627	357173860657433	369874252941613	325755893445061
HGLibA_09576	CHRNA5	191366426406011	64754083400247	164849474149584	134151283450326	13135318284075
HGLibA_38800	PRR20A	269764930127184	165482657578409	142869544262973	122652602011727	102455482615785
HGLibA_31438	NDUFA1	139512297960511	133825105693844	18866106486008	197394031362623	441346694344921
HGLibB_16594	FAM47E	196922225882315	175555514996225	191408556095906	262553226181352	998284189589703
HGLibA_23779	ITGB2	777811926682497	589981648757806	476231814209911	996552391345279	577954004499302
HGLibA_32196	NMRK1	802504368799402	482058176424061	522023334807017	440782788479643	128726119183935
HGLibB_55369	ZNF101	137660364801744	131666636247169	127300427259957	224224288052688	945742916453403
HGLibA_11175	CRISPLD1	185193315876785	189945311307391	160270322089874	177271338845074	133980246497565
HGLibB_43995	SHISA7	126548765849136	105045513071512	787614154270237	642009713655132	12609905552712
HGLibA_05822	C1orf204	225935845369678	180591943705133	213388485982518	173438445032207	102455482615785
HGLibB_04988	BUB1B	802504368799402	100728574178162	824247370747922	651591948187298	13135318284075
HGLibB_29333	MLF1IP	100621701626387	964116352848121	111731310256941	584516306462135	123471991870305
HGLibB_24340	KCNQ4	777811926682497	920946963914623	650239592478917	122652602011727	149742628438455
HGLibA_25664	KRTAP19-1	112350611631916	920946963914623	769297546031394	824072169766289	210165092545201
HGLibA_56861	ZNF844	919793468854699	141739493664985	101657175725577	135109506903543	12609905552712
HGLibB_43460	SERPINA12	109264056367303	130947146431611	833405674867344	120736155105293	709307187340052
HGLibA_36235	PGF	524714394984224	158287759422826	622764680120652	507858430204806	210165092545201
HGLibB_36843	PLA2G2E	11790641110822	100728574178162	723506025434287	948641218684448	11033667358623
HGLibB_29427	MME	133339187431285	154690310345034	190492725683964	230931852225204	176013265006606
HGLibA_26803	LOC100132146	183341382718017	175555514996225	122721275200246	153315752514658	128726119183935
HGLibA_31000	NAA50	106794812155613	892167371292291	824247370747922	220391394239821	236435729113351
HGLibB_29927	MRPL38	102473634785154	184908882598483	111731310256941	632427479122966	1576238194089
HGLibB_56618	ZNF763	127166076902059	115118370489328	101657175725577	79532546616979	446600821658551
HGLibB_18979	GGNBP2	190749115353089	262613782678779	263759158639335	307589728482533	446600821658551
HGLibB_47754	SUPT20HL2	462983289691963	338160213312401	54033994304586	24913809783632	446600821658551
HGLibA_33430	OPN1SW	87040858462089	654735732158053	54033994304586	24913809783632	107709609929415
HGLibA_00192	ABCD1	771638816153271	116557350120445	750980937792551	440782788479643	341518275385951
HGLibA_55695	ZNF264	104942878996845	690710222935968	989096844897507	824072169766289	604224641067452
HGLibA_20553	GTF2H2D	512985484978695	877777574981125	109899649433056	239555863304154	1576238194089
HGLibA_31233	NBPF3	987697684676187	120874289013794	118142123140536	122652602011727	14711556478164
HGLibB_21475	HIST1H4G	722253931919462	100009084362604	115394631904709	112112144026344	551683367931152
HGLibB_39802	RAB26	128400699007904	102167553809279	148364526734626	200268701722272	341518275385951
HGLibB_32679	NRSN1	280876529079791	374854193905874	366332164776854	448448576105376	412448994119956
HGLibA_56969	ZPLD1	87040858462089	791438797114129	897513803703293	116903261292427	139234373811195
HGLibA_27014	LONP1	106794812155613	330965315156818	549498247165282	354542677690147	0
HGLibA_16009	FAM109B	29013619487363	309380620690069	357173860657433	297049270497151	735577823908202
HGLibB_05998	C20orf195	13457380953713	170519086287317	15843866126599	290341706324634	866931006748953
HGLibB_46985	SRRD	154945074283577	167641127025084	193240216919791	138942400716409	840660370180803
HGLibA_33994	OR4F17	437056225469213	631712058060187	648407931655032	820239275953422	895828706973918
HGLibA_43644	SETD2	629657273981069	446083685646146	586131463642967	335378208625815	788119097044502
HGLibA_46446	SPATA20	158648940601113	147495412189451	142869544262973	967805687748781	12609905552712
HGLibA_08525	CDC23	419771515987379	136703064956077	439598597732225	364124912222314	341518275385951
HGLibA_39300	PTF1A	114819855843607	105045513071512	851722283106186	144691741435709	15236969209527
HGLibA_22389	HTR3D	561753058159581	654735732158053	457915205971068	49827619567264	525412731363002
HGLibB_15799	EYA2	827196810916307	604371445068972	970780236658664	737832058976793	499142094794852
HGLibB_55990	ZNF471	981524574146961	942531658381372	115394631904709	996552391345279	346772402699581
HGLibA_44068	SHOX_X	245689799063202	297149293825578	294897392645368	24338875711702	12609905552712
HGLibA_17221	FCN3	314828636990535	532422463513142	210640994746691	12456904891816	0
HGLibB_46133	SORCS3	981524574146961	157568269607268	970780236658664	120736155105293	252198111054241
HGLibA_12432	DCAF16	759292595094819	611566343224555	622764680120652	594098540994301	510175762153475
HGLibB_21801	HNRNPK	642003495039522	683515324780385	74182263367313	603680775526467	223300410829276
HGLibA_11452	CST3	202478025358618	20721306688079	204230181863096	206018042441572	165505010379345
HGLibB_54180	WFDC10A	214206935364148	171958065918434	276580784406525	310464398842183	396686612179066
HGLibA_07726	CCDC19	95065902150083	345355111467984	348015556538012	440782788479643	183894455977051
HGLibA_36348	PHF15	153710452177732	171238576102875	159354491677932	126485495824593	154996755752085
HGLibB_30179	MSLN	220380045893374	21153000577414	27016997152293	405328520710628	207538028888386
HGLibB_18412	GAGE12B	103090945838077	104110176311286	799519949625485	753163634228259	111124792683275
HGLibA_64484	NonTargetingControlGuideForHuman_0101	144450786383892	143178473296102	198735199391443	166730880859691	328382957101876
HGLibA_54575	XPO7	95065902150083	870582676825542	567814855404124	785743231637624	919472279885253
HGLibB_11963	CXXC5	45063706863351	561202056135474	531181638926439	804907700701956	420330185090401
HGLibB_23836	ITSN1	108646745314381	199298678909649	140122053027147	138942400716409	194402710604311
HGLibB_32848	NUAK1	147537341648505	223041842823073	230789263809418	231890075678421	170759137692976
HGLibB_47371	STEAP3	907447247796247	813023491580878	888355499583872	134151283450326	13135318284075
HGLibB_02013	ANKRD17	111733300578994	183469902967366	187745234448138	160981540140391	509650349422112
HGLibB_42149	RPTOR	182724071665095	190664801122949	228041772573592	185895349924023	123471991870305
HGLibB_43169	SEC23B	753119484565593	827413287892044	833405674867344	737832058976793	709307187340052
HGLibA_15742	EXOC3L2	135808431642976	733879611869466	153859509206279	225182511505904	118217864556675
HGLibA_21710	HMGCS1	11790641110822	162604698316176	696031113076023	364124912222314	420330185090401
HGLibB_11648	CTNND1	113585233737762	102167553809279	998255149016928	67075641725163	525412731363002
HGLibA_22162	HSD11B1L	153710452177732	112959901042653	108067988609172	139900624169626	446600821658551
HGLibA_41135	RHBDF2	140746920066357	899362269447874	121805444788304	129360166184243	118217864556675
HGLibA_28145	MAP2K3	598791721334938	589981648757806	485390118329332	49827619567264	210165092545201
HGLibB_00211	ABCF3	316680570149302	396438888372623	416702837433672	380414710926996	102192776250104
HGLibB_08213	CCT8L2	109881367420226	10144806399372	723506025434287	128401942731026	139234373811195
HGLibB_55250	ZHX3	17222978376541	244626537289822	243610889576608	221349617693038	199656837917941
HGLibA_50557	TMEM91	145685408489738	146775922373893	163933643737642	179187785751507	168132074036161
HGLibA_12937	DENND2A	190131804300166	141739493664985	15019618755851	154273975967875	286349938592836
HGLibB_39130	PSMD6	142598853225125	155409800160593	165765304561527	126485495824593	499142094794852
HGLibA_43163	SDR39U1	592618610805712	863387778669959	576973159523546	392871615818812	1050825462726
HGLibB_06655	C9	17222978376541	241748578027589	260095836991567	206976265894789	840660370180803
HGLibB_54934	ZC4H2	746946374036366	50364287089081	732664329553709	54618736833347	866931006748953
HGLibB_01867	ANAPC11	379646297547409	315856029030093	391059585899292	455156140277892	443973758001736
HGLibA_17597	FKRP	13210456532544	119435309382678	842563978986765	134151283450326	133980246497565
HGLibA_37082	PLEKHA8	143216164278047	136703064956077	129132088083841	135109506903543	998284189589703
HGLibA_35868	PDHB	174081716924178	182750413151808	280244106054294	351668007330498	549056304274337
HGLibA_39678	PYCRL	12037565531991	884972473136708	117226292728593	120736155105293	13135318284075
HGLibB_16863	FARSB	642003495039522	35974490777915	320540644179748	718667589912461	788119097044502
HGLibB_08507	CDC16	151858519018964	136703064956077	54033994304586	153315752514658	1050825462726
HGLibB_09776	CKMT2	222231979052142	273406129912154	228957602985534	134151283450326	210165092545201
HGLibA_41644	RNF222	506195063396546	251821435445405	613606376001231	201226925175489	1050825462726
HGLibB_41949	RPL8	119758344266988	446083685646146	549498247165281	287467035964984	236435729113351
HGLibB_21687	HMGCS2	327174858048987	259016333600988	439598597732225	527022899269138	14711556478164
HGLibB_49419	TIGD6	586445500276486	676320426624801	412123685373961	776160997105458	709307187340052
HGLibA_29223	MICU1	196304914829392	275564599358829	228041772573592	18972824373689	814389733612652
HGLibB_34188	OR5A2	487675731808867	352550009623567	915830411942136	402453850350978	472871458226701
HGLibB_03713	ATP6V0C	567926168688808	158287759422826	0	0.958223453216615	288977002249651
HGLibA_48721	TCEAL7	114202544790684	117996329751561	15019618755851	179187785751507	16287794672253
HGLibB_51537	TRIM71	679042158214879	978506149159287	141953713851031	642009713655132	236435729113351
HGLibB_14820	EIF4G2	12963532111375	189945311307391	888355499583872	191644690643323	315247638817801
HGLibA_39321	PTGER4	168525917447874	112959901042653	112647140668883	119777931652077	919472279885253
HGLibB_48312	TAS2R14	82102370038708	978506149159287	760139241911973	238597639850937	233151899542332
HGLibB_36666	PIP5K1A	388905963341249	194262250200741	60444807188181	699503120848129	236435729113351
HGLibB_47385	STIM1	839543031974759	10144806399372	705189417195445	431200553947477	1050825462726
HGLibB_38927	PRTFDC1	882754805679342	755464306336214	114478801492767	160981540140391	472871458226701
HGLibA_01293	AHCYL2	753119484565593	661930630313636	824247370747922	824072169766289	14711556478164
HGLibB_09208	CERS6	12963532111375	111520921411536	119057953552478	996552391345279	13660731015438
HGLibA_50141	TMEM190	907447247796247	69790512109155	815089066628501	804907700701956	656765914203752
HGLibB_00999	ADNP	266061063809648	292832354932228	388312094663466	522231782003055	367788911954101
HGLibB_40051	RAD54L	530887505513451	496447972735227	549498247165282	574934071929969	446600821658551
HGLibB_41194	RIIAD1	567926168688808	57559185244664	760139241911973	123610825464943	604224641067452
HGLibB_56098	ZNF526	993870795205413	719489815558299	961621932539243	106362803307044	11033667358623
HGLibA_16980	FBXL14	901274137267021	453278583801729	118142123140536	737832058976793	1050825462726
HGLibB_13768	DOLK	137043053748821	151092861267243	102573006137519	651591948187298	866931006748953
HGLibA_09463	CHL1	103090945838077	128788676984936	15843866126599	202185148628706	1050825462726
HGLibA_32830	NT5E	814850589857854	100728574178162	103488836549461	507858430204806	160250883065715
HGLibA_08490	CD99_X	364213521224344	403633786528206	287570749349831	338252878985465	307366447847356
HGLibA_53508	VAMP8	110498678473148	117276839936003	80593076250908	814489935234122	788119097044502
HGLibA_53854	VSNL1	204329958517386	205054597434115	209725164334749	252970991649186	267960492995131
HGLibB_17251	FEM1A	193218359564779	112959901042653	108983819021114	113070367479561	118217864556675
HGLibA_18996	GGCX	251862909592428	273406129912154	358089691069375	61422123351185	86299041126373
HGLibA_21563	HIST4H4	932139689913152	104326023255953	80593076250908	948641218684448	575326940842487
HGLibA_18867	GDF3	172847094818333	233834190056447	237200076693013	13031838963746	170759137692976
HGLibA_38328	PRAMEF8	481502621279641	582786750602223	430440293612804	555769602865636	189148583290681
HGLibA_05630	C19orf12	919793468854699	103606533440395	522023334807017	450365023011809	394059548522251
HGLibA_22200	HSD17B7	74077326350714	625956139535721	467073510090489	143733517982492	630495277635602
HGLibA_35657	PCP2	993870795205413	949726556536955	503706726568175	354542677690147	315247638817801
HGLibA_40460	RBFOX3	617311052922617	158287759422826	393807077135118	325795974093649	761848460476352
HGLibB_14035	DTHD1	672869047685652	10576500288707	126384596848015	106362803307044	11559080089986
HGLibB_35228	PATE2	451254379686433	625236649720162	696946943487965	802033030342306	606851704724267
HGLibA_20457	GSTA3	12037565531991	126630207538261	101657175725577	157148646327525	338891211729136
HGLibA_10509	COL13A1	858062363562437	460473481957312	174007778269006	105404579853828	236435729113351
HGLibA_55877	ZNF365	164204740077416	172677555733992	180418591152601	977387922280947	338891211729136
HGLibA_43354	SEMA4G	170995161659565	156848779791709	163933643737642	117861484745644	260079302024686
HGLibA_15950	FAF2	122844899531601	13958102421831	174923608680948	198352254815839	228554538142906
HGLibB_03953	B3GALT1	119758344266988	138861534402752	184081912800369	12169437855851	1050825462726
HGLibA_45981	SNRPD3	6605228266272	381329602245899	192324386507849	354542677690147	13135318284075
HGLibB_09637	CHST7	493848842338094	102887043624837	732664329553709	100613462587745	183894455977051
HGLibB_15971	FAM105A	104942878996845	582786750602223	146532865910742	123610825464943	866931006748953
HGLibA_31822	NFKBIA	108646745314381	130947146431611	998255149016928	152357529061442	160250883065715
HGLibA_04018	B4GALNT3	127783387954982	10576500288707	142869544262973	843236638830621	1576238194089
HGLibA_02481	APOBEC3C	125314143743291	856192880514376	154775339618221	158106869780741	149742628438455
HGLibA_21586	HK3	193835670617702	217285924298606	346183895714127	411077861429928	215419219858831
HGLibA_47011	SRP72	102473634785154	654735732158053	104404666961403	833654404298455	13135318284075
HGLibA_23462	IPO13	123462210584523	102167553809279	549498247165282	191644690643323	262706365681501
HGLibA_42478	RWDD1	17222978376541	184189392782925	220715129278055	158106869780741	154996755752085
HGLibB_18852	GDF9	12037565531991	107203982518187	778455850150816	145649964888925	656765914203752
HGLibA_18596	GALT	181489449559249	17339704554955	180418591152601	153315752514658	170759137692976
HGLibB_00151	ABCB8	105560190049767	153251330713918	157522830854047	958223453216615	11559080089986
HGLibB_05889	C1orf74	235195511163517	237431639134239	189576895272022	203143372081922	212792156202016
HGLibB_45962	SNURF	617311052922617	820218389736461	723506025434287	891147811491452	945742916453403
HGLibA_13219	DIAPH2	771638816153271	582786750602223	384648773015697	776160997105458	1050825462726
HGLibA_30798	MYNN	215441557469993	210810515958582	35167887818578	256803885462053	323128829788246
HGLibA_19412	GML	802504368799402	892167371292291	60444807188181	929476749620116	262706365681501
HGLibA_17351	FGD4	141981542172202	194262250200741	183166082388427	341127549345115	257452238367871
HGLibB_22582	IFI44L	367300076488957	546812259824308	56598319458024	510733100564456	641003532262862
HGLibA_55350	ZKSCAN3	172847094818333	259016333600988	155691170030163	134151283450326	788119097044502
HGLibB_45719	SMIM9	111733300578994	137422554771635	102573006137519	185895349924023	13135318284075
HGLibB_45915	SNRPB2	147537341648505	205054597434115	235368415869129	236681192944504	149742628438455
HGLibB_22597	IFIT2	543233726571903	554007157979891	494548422448753	49827619567264	123471991870305
HGLibB_54484	XPC	348780744901279	39787786800374	348931386949954	389038722005946	331010020758691
HGLibA_44004	SHC2	111733300578994	11439888067377	787614154270237	123610825464943	788119097044502
HGLibA_52565	UBB	141981542172202	162604698316176	155691170030163	199310478269056	270587556651946
HGLibB_14218	DYNC1LI1	876581695150116	712294917402717	183166082388427	220391394239821	236435729113351
HGLibB_34112	OR52E2	249393665380737	269089191018804	184081912800369	188770020283673	307366447847356
HGLibA_00464	ACO2	864235474091664	453278583801729	668556200717759	101571686040961	107709609929415
HGLibB_24504	KDM8	161735495865726	199298678909649	23994756792884	12744371927781	1050825462726
HGLibA_08250	CD164	833369921445533	482058176424061	989096844897507	344960443157981	525412731363002
HGLibA_54678	YIPF4	138277675854666	1863478622296	141953713851031	163856210500041	735577823908202
HGLibB_53334	USP54	12963532111375	132386126062727	12455293602413	141817071076059	207538028888386
HGLibA_53634	VGLL1	230874333793059	167641127025084	255516684931856	224224288052688	315247638817801
HGLibB_29342	MLH3	268530308021338	294271334563345	363584673541028	276926577979602	380924230238176
HGLibA_31892	NHLH2	137043053748821	121593778829353	149280357146568	709085355380295	15236969209527
HGLibB_30897	MZT1	107412123208535	160446228869501	210640994746691	233806522584854	352026530013211
HGLibA_03548	ATP10B	901274137267021	11439888067377	11997378396442	141817071076059	735577823908202
HGLibA_04560	BLOC1S2	105560190049767	474863278268478	824247370747922	737832058976793	525412731363002
HGLibA_46311	SP7	16050087375988	130227656616052	120889614376362	156190422874308	149742628438455
HGLibA_49628	TLL1	121610277425756	115837860304886	156607000442105	147566411795359	294231129563281
HGLibA_28749	MED13	219145423787529	310819600321185	315961492120037	436949894666776	853795688464878
HGLibA_08566	CDC42EP1	142598853225125	117996329751561	979938540778085	110195697119911	165505010379345
HGLibB_10116	CLRN2	153710452177732	146775922373893	153859509206279	133193059997109	223300410829276
HGLibB_38525	PRKDC	765465705624045	741074510025048	112647140668883	140858847622842	866931006748953
HGLibA_27699	LYG1	864235474091664	712294917402717	128216257671899	613263010058633	165505010379345
HGLibA_53501	VAMP5	166056673236184	127349697353819	24452671998855	19260291409654	257452238367871
HGLibA_52203	TTLL4	201243403252773	207932556696349	226210111749708	161939763593608	262706365681501
HGLibB_40039	RAD51C	193835670617702	165482657578409	258264176167682	17822956229829	1050825462726
HGLibA_00413	ACCS	136425742695898	169799596471759	108067988609172	167689104312908	197029774261126
HGLibB_37457	POLDIP3	142598853225125	134544595509402	184081912800369	113070367479561	168132074036161
HGLibB_19331	GLTSCR1L	13457380953713	135983575140519	160270322089874	248179874383103	331010020758691
HGLibA_16275	FAM173A	166673984289107	130227656616052	125468766436073	114986814385994	551683367931152
HGLibA_15414	ERBB2	728427042448688	496447972735227	110815479844998	689920886315962	107709609929415
HGLibA_31933	NIM1	127783387954982	112240411227095	815089066628501	152357529061442	525412731363002
HGLibA_23002	IL17F	180254827453404	204335107618557	176755269504832	207934489348005	604224641067452
HGLibA_10268	CNGA3	182724071665095	120154799198236	13279540973161	128401942731026	149742628438455
HGLibA_42441	RUFY2	969178353088509	105045513071512	888355499583872	910312280555784	144488501124825
HGLibA_01018	ADORA3	124079521637446	992895945470453	116310462316651	131276613090676	107709609929415
HGLibB_15753	EXOSC2	839543031974759	388524500401482	108067988609172	116903261292427	998284189589703
HGLibA_07072	CAMK2D	251245598539505	240309598396472	209725164334749	229015405318771	341518275385951
HGLibB_12735	DDX56	827196810916307	122313268644911	888355499583872	661174182719464	341518275385951
HGLibA_15614	ETAA1	245072488010279	256138374338755	382817112191813	352626230783714	373043039267731
HGLibB_17652	FLVCR1	20062609219985	228078271531981	262843328227393	321963080280782	220016581258257
HGLibB_06954	CACYBP	771638816153271	769854102647381	135542900967436	91989451508795	160250883065715
HGLibB_47032	SRSF8	144450786383892	176275004811783	130047918495783	129360166184243	919472279885253
HGLibB_20745	H2BFM	152475830071886	130227656616052	143785374674915	833654404298455	15236969209527
HGLibA_65056	NonTargetingControlGuideForHuman_0673	171612472712487	165482657578409	171260287033179	161939763593608	476812053711924
HGLibA_54448	WWOX	141364231119279	179872453889575	17583943909289	212725606614088	144488501124825
HGLibA_22333	HSPE1	44816782442182	392121949479273	149280357146568	574934071929969	893201643317103
HGLibA_49346	THEM6	438290847575058	820218389736461	522023334807017	986970156813113	262706365681501
HGLibA_53948	WARS2	121610277425756	956921454692538	149280357146568	881565576959285	420330185090401
HGLibB_27201	LRR1	796331258270176	110801431595978	110815479844998	205059818988356	656765914203752
HGLibB_18061	FSHB	228405089581368	30866113087451	304971527176731	396704509631678	320501766131431
HGLibA_44500	SLC19A2	116054477949452	102167553809279	108067988609172	117861484745644	246943983740611
HGLibA_45358	SLC7A14	716080821390236	539617361668725	558656551284703	900730046023618	525412731363002
HGLibA_64705	NonTargetingControlGuideForHuman_0322	15803162954819	192823270569624	13737456179132	109237473666694	275841683965576
HGLibB_52656	UBN1	102473634785154	115837860304886	102573006137519	24338875711702	705892004586193
HGLibA_18547	GALNT16	14383347533097	180591943705133	172176117445122	159065093233958	112963737243045
HGLibB_04760	BRCA1	907447247796247	107923472333745	126384596848015	183020679564373	788119097044502
HGLibB_51662	TRPC1	969178353088509	107203982518187	129132088083841	113070367479561	186521519633866
HGLibA_24285	KCNJ6	765465705624045	237431639134239	888355499583872	12169437855851	189148583290681
HGLibA_16947	FBLN2	119141033214065	187067352045158	989096844897507	157148646327525	323128829788246
HGLibB_44752	SLC26A7	691388379273331	690710222935968	128216257671899	154273975967875	761848460476352
HGLibB_49595	TLR5	305568971196695	425937970810513	392891246723176	343043996251548	627868213978787
HGLibB_14144	DUSP23	604964831864165	604371445068972	531181638926439	622845244590799	551683367931152
HGLibB_33023	NUP62CL	179020205347559	339599192943517	326951457063343	410119637976711	522785667706187
HGLibA_34570	OR9G4	274086107497642	316575518845652	408460363726193	458030810637542	233808665456536
HGLibA_34455	OR6Y1	184576004823862	250382455814288	272917462758756	309506175388967	409821930463141
HGLibA_40216	RANGAP1	109881367420226	856192880514376	311382340060326	383289381286646	1050825462726
HGLibA_65236	NonTargetingControlGuideForHuman_0853	138277675854666	762659204491797	136458731379378	116903261292427	709307187340052
HGLibA_33575	OR11H2	104325567943922	104326023255953	129132088083841	145649964888925	788119097044502
HGLibB_18585	GAP43	944485910971604	102887043624837	979938540778085	104446356400611	551683367931152
HGLibB_38994	PSG3	156797007442345	164043677947292	125468766436073	203143372081922	220673347172461
HGLibB_30270	MTA1	158648940601113	131666636247169	979938540778085	157148646327525	178640328663421
HGLibA_30609	MXD1	18642793798263	247504496552055	219799298866113	216558500426955	118217864556675
HGLibA_48639	TBRG4	139512297960511	127349697353819	998255149016928	119777931652077	945742916453403
HGLibA_52076	TTC22	185810626929708	174836025180667	229873433397476	18972824373689	144488501124825
HGLibB_05907	C1QA	141981542172202	11008194178042	842563978986765	129360166184243	123471991870305
HGLibB_53896	WASH1	151858519018964	103606533440395	659397896598338	316213739561483	446600821658551
HGLibB_03290	ASH1L	722253931919462	10144806399372	897513803703293	109237473666694	551683367931152
HGLibB_50436	TMEM68	759292595094819	104326023255953	104404666961403	119777931652077	165505010379345
HGLibA_30374	MTG2	121610277425756	102167553809279	613606376001231	49827619567264	472871458226701
HGLibA_30422	MTMR14	108646745314381	104326023255953	118142123140536	110195697119911	11033667358623
HGLibB_15366	EPT1	213589624311225	344635621652425	301308205528963	500192642579073	165505010379345
HGLibB_54719	ZBED1_X	222849290105065	221602863191956	230789263809418	222307841146255	299485256876911
HGLibB_37045	PLEKHD1	104325567943922	161165718685059	147448696322684	431200553947477	709307187340052
HGLibB_24279	KCNK17	111733300578994	496447972735227	815089066628501	747414293508959	683036550771902
HGLibB_07279	CASK	108646745314381	111520921411536	131879579319668	171521998125774	656765914203752
HGLibB_01880	ANAPC4	981524574146961	13958102421831	54033994304586	201226925175489	262706365681501
HGLibB_49722	TMCO1	648176605568748	755464306336214	522023334807017	67075641725163	283722874936021
HGLibA_50291	TMEM242	169143228500797	166202147393967	233536755045245	176313115391857	331010020758691
HGLibB_48689	TCEB3CL	229639711687213	267650211387687	179502760740659	214642053520522	323128829788246
HGLibB_14726	EIF2B5	116671789002375	112240411227095	219799298866113	383289381286646	0
HGLibB_43126	SEBOX	746946374036366	118715819567119	130963748907725	109237473666694	893201643317103
HGLibA_21632	HLA-DRA	135808431642976	57559185244664	146532865910742	105404579853828	0
HGLibB_06346	C5	114202544790684	196420719647416	200566860215328	261595002728136	231181601799721
HGLibB_51452	TRIM47	128400699007904	135983575140519	888355499583872	133193059997109	604224641067452
HGLibA_43419	SEPN1	216676179575839	200018168725207	204230181863096	257762108915269	425584312404031
HGLibB_20282	GRIN3A	454958246003969	484216645870736	653902914126685	671714640704847	517531540392557
HGLibB_33885	OR4A47	172847094818333	20289612798744	272917462758756	209850936254439	357280657326841
HGLibA_17319	FEZF1	158648940601113	164763167762851	135542900967436	201226925175489	14186143746801
HGLibA_03856	ATXN7L2	907447247796247	920946963914623	998255149016928	785743231637624	160250883065715
HGLibB_07835	CCDC68	13210456532544	151092861267243	152027848382395	224224288052688	383551293894991
HGLibB_23789	ITLN1	107412123208535	777049000802963	723506025434287	114028590932777	866931006748953
HGLibB_54896	ZC3H14	120992966372833	106484492702628	979938540778085	862401107894953	14186143746801
HGLibA_34571	OR9G4	932139689913152	127349697353819	11997378396442	139900624169626	186521519633866
HGLibB_54399	XAGE1A	47656413285626	788560837851896	697862773899908	908395833649351	112963737243045
HGLibB_41248	RINL	512368173925772	395719398557065	412123685373961	412036084883144	788119097044502
HGLibA_46451	SPATA21	944485910971604	870582676825542	102573006137519	123610825464943	840660370180803
HGLibB_55573	ZNF232	253097531698273	14389796311166	192324386507849	383289381286646	0
HGLibA_49550	TINAGL1	165439362183261	141739493664985	139206222615205	125527272371377	499142094794852
HGLibB_47242	ST8SIA5	617311052922617	805828593425295	659397896598338	756996528041126	972013553021553
HGLibA_34636	OSBP	722253931919462	733879611869466	622764680120652	11594503783921	630495277635602
HGLibB_24503	KDM6B	162352806918648	197859699278532	207893503510865	149482858701792	118217864556675
HGLibB_42498	S100A2	109264056367303	942531658381372	152943678794337	161939763593608	304739384190541
HGLibB_30301	MTERFD2	6605228266272	884972473136708	714347721314866	173438445032207	840660370180803
HGLibB_37018	PLEKHA2	728427042448688	978506149159287	760139241911973	91989451508795	204910965231571
HGLibB_18265	FZR1	10617750110269	942531658381372	668556200717759	689920886315962	202283901574756
HGLibB_40415	RBL1	864235474091664	611566343224555	769297546031394	101571686040961	170759137692976
HGLibA_30631	MYADM	543233726571903	935336760225789	384648773015697	258720332368486	893201643317103
HGLibA_65340	NonTargetingControlGuideForHuman_0957	152475830071886	284198477145528	174923608680948	18397890301759	186521519633866
HGLibA_49768	TMC8	151858519018964	107203982518187	760139241911973	114028590932777	118217864556675
HGLibB_20974	HDAC11	956832132030056	964116352848121	141953713851031	804907700701956	735577823908202
HGLibB_29274	MITD1	260505264333344	318014498476768	360837182305202	487735737687257	496515031138036
HGLibB_17446	FGR	104942878996845	906557167603457	860880587225608	183020679564373	165505010379345
HGLibA_15945	FAF1	166056673236184	156848779791709	138290392203263	18972824373689	199656837917941
HGLibA_35782	PDE3A	119758344266988	175555514996225	24452671998855	143733517982492	998284189589703
HGLibA_48078	SYT4	537060616042677	294990824378903	256432515343798	306631505029317	472871458226701
HGLibB_55907	ZNF43	193218359564779	284198477145528	25734834575574	37370714675448	157098406677537
HGLibA_14768	EIF3C	18395869377094	142458983480543	127300427259957	833654404298455	14186143746801
HGLibA_44056	SHKBP1	199391470094005	210091026143023	25276919369603	273093684166735	493887967481221
HGLibA_25192	KLHL34	833369921445533	964116352848121	860880587225608	814489935234122	577954004499302
HGLibA_43128	SDF2L1	18395869377094	174116535365108	177671099916774	165772657406474	189148583290681
HGLibA_34087	OR51B5	833369921445533	978506149159287	641081288359495	527022899269138	165505010379345
HGLibB_10000	CLEC9A	413598405458153	194262250200741	109899649433056	718667589912461	13135318284075
HGLibB_10164	CLYBL	122227588478678	128069187169377	105320497373346	929476749620116	102455482615785
HGLibA_40159	RALGAPA2	549406837101129	568396954291057	448756901851647	354542677690147	394059548522251
HGLibB_32022	NLE1	654349716097974	690710222935968	512865030687596	220391394239821	788119097044502
HGLibB_34836	P2RY14	233960889057672	331684804972376	310466509648384	211767383160872	254825174711056
HGLibB_08602	CDCA4	127166076902059	122313268644911	122721275200246	126485495824593	856422752121693
HGLibA_21781	HNF4A	79015814774095	755464306336214	888355499583872	776160997105458	1050825462726
HGLibB_38189	PPTC7	135191120590053	769854102647381	118142123140536	134151283450326	223300410829276
HGLibA_32845	NTHL1	119758344266988	877777574981125	897513803703293	536605133801304	12609905552712
HGLibB_10747	COQ5	109881367420226	98570104731487	668556200717759	210809159707655	788119097044502
HGLibA_32542	NPVF	506195063396546	618761241380138	622764680120652	785743231637624	1576238194089
HGLibB_27781	MAB21L1	419771515987379	64754083400247	384648773015697	459947257543975	210165092545201
HGLibA_24470	KCTD9	104942878996845	131666636247169	140122053027147	11881970819886	144488501124825
HGLibB_30189	MSMP	771638816153271	755464306336214	108067988609172	527022899269138	1050825462726
HGLibB_52642	UBL4B	288284261714862	442486236568354	462494358030779	548103815239904	438719630688106
HGLibA_16717	FAM73A	177785583241714	196420719647416	184997743212311	230931852225204	840660370180803
HGLibB_07478	CC2D2B	181489449559249	167641127025084	255516684931856	271177237260302	239062792770166
HGLibB_03521	ATM	108646745314381	128069187169377	139206222615205	168647327766124	577954004499302
HGLibB_56394	ZNF652	120992966372833	978506149159287	163933643737642	221349617693038	252198111054241
HGLibB_45442	SLFN5	79015814774095	719489815558299	750980937792551	12169437855851	13135318284075
HGLibB_28224	MAPK15	981524574146961	690710222935968	870038891345029	110195697119911	139234373811195
HGLibA_32266	NOL3	208033824834922	1863478622296	668556200717759	110195697119911	233808665456536
HGLibB_12864	DEFB125	734600152977914	992895945470453	576973159523546	680338651783796	168132074036161
HGLibB_07480	CCAR1	648176605568748	741074510025048	60444807188181	106362803307044	840660370180802
HGLibB_02871	ARHGEF6	118523722161142	184189392782925	146532865910742	138942400716409	307366447847356
HGLibB_05588	C17orf89	296309305402856	289234905854436	165765304561527	24913809783632	220673347172461
HGLibB_09429	CHI3L1	197539536935237	208652046511907	187745234448138	209850936254439	338891211729136
HGLibB_27592	LURAP1	79015814774095	640345935846887	979938540778085	651591948187298	12084492821349
HGLibA_38577	PRKG1	16976053955372	208652046511907	152027848382395	128401942731026	170759137692976
HGLibA_48913	TDRD7	765465705624045	805828593425295	787614154270237	747414293508959	154996755752085
HGLibA_38268	PRAF2	109881367420226	104326023255953	138290392203263	689920886315962	470244394569886
HGLibA_51200	TPSG1	159883562706958	11439888067377	155691170030163	153315752514658	186521519633866
HGLibA_33602	OR13C4	493848842338094	834608186047627	430440293612804	613263010058633	446600821658551
HGLibB_18386	GAD1	395079073870475	424498991179397	494548422448753	297049270497151	315247638817801
HGLibB_52620	UBE3C	139512297960511	147495412189451	181334421564543	201226925175489	840660370180803
HGLibA_14690	EI24	18395869377094	198579189094091	196903538567559	193561137549756	144488501124825
HGLibA_47230	ST20	648176605568748	712294917402717	311382340060326	412036084883144	1050825462726
HGLibA_12174	CYP4A22	672869047685652	395719398557065	105320497373346	958223453216615	13135318284075
HGLibA_08949	CEACAM7	235195511163517	252540925260963	254600854519914	3056732815761	239062792770166
HGLibA_55662	ZNF25	635830384510295	259016333600988	421281989493382	431200553947477	499142094794852
HGLibB_13062	DGKK	151858519018964	1690801066562	129132088083841	165772657406474	919472279885253
HGLibA_35930	PDPK1	130252632166672	784243898958546	108983819021114	145649964888925	257452238367871
HGLibA_24080	KATNB1	115437166896529	10576500288707	169428626209295	977387922280947	420330185090401
HGLibB_46096	SOGA1	728427042448688	50364287089081	33885725241859	536605133801304	210165092545201
HGLibB_51034	TP73	623484163451843	50364287089081	567814855404124	488693961140473	472871458226701
HGLibB_37181	PLSCR1	136425742695898	14389796311166	154775339618221	158106869780741	315247638817801
HGLibB_06305	C4orf26	666695937156426	589981648757806	851722283106186	929476749620116	420330185090401
HGLibB_39899	RAB43	192601048511856	138142044587194	159354491677932	11594503783921	388805421208621
HGLibB_55247	ZHX2	709907710861009	848997982358793	109899649433056	12169437855851	11559080089986
HGLibB_07693	CCDC173	475329510750415	482058176424061	320540644179748	766578762573292	420330185090401
HGLibA_08013	CCL27	147537341648505	138861534402752	167596965385411	166730880859691	29055324044374
HGLibB_31525	NDUFS8	109881367420226	949726556536955	15019618755851	128401942731026	294231129563281
HGLibA_01250	AGRN	151241207966041	155409800160593	1456170354988	262553226181352	12609905552712
HGLibA_28007	MAGOH	530887505513451	187067352045158	677714504837181	306631505029317	551683367931152
HGLibA_10089	CLNS1A	262357197492112	315136539214535	206061842686981	689920886315962	683036550771902
HGLibB_54926	ZC3HAV1L	45063706863351	366939805934733	348015556538012	651591948187298	1576238194089
HGLibA_37932	PPIG	206799202729077	18203092333625	230789263809418	230931852225204	748450435826596
HGLibB_18808	GCSH	265443752756725	395719398557065	155691170030163	0	394059548522251
HGLibA_49935	TMEM132B	104325567943922	805828593425295	915830411942136	106362803307044	173386201349791
HGLibB_24905	KIF3C	95065902150083	69790512109155	989096844897507	402453850350978	499142094794852
HGLibB_36116	PFKFB4	14630271954266	169799596471759	160270322089874	203143372081922	50754869849666
HGLibB_50125	TMEM203	104325567943922	84180308420321	897513803703293	843236638830621	420330185090401
HGLibA_47535	STOML1	112350611631916	120154799198236	80593076250908	862401107894953	112963737243045
HGLibB_41916	RPL38	111733300578994	168360616840642	117226292728593	891147811491452	13660731015438
HGLibA_42511	RXRG	153093141124809	138142044587194	136458731379378	162897987046824	149742628438455
HGLibB_19632	GOLPH3L	129018010060827	107203982518187	134627070555494	252970991649186	11559080089986
HGLibA_42155	RPS6	182106760612172	244626537289822	240863398340782	351668007330498	929980534512513
HGLibB_52851	UGT2B11	189514493247243	184189392782925	287570749349831	315255516108266	525412731363002
HGLibA_50099	TMEM181	206799202729077	191384290938508	217967638042228	366041359128747	352026530013211
HGLibA_45577	SMAD4	14630271954266	158287759422826	121805444788304	105404579853828	15236969209527
HGLibA_00531	ACR	6605228266272	64754083400247	622764680120652	699503120848129	472871458226701
HGLibA_55012	ZCCHC13	969178353088509	138142044587194	151112017970452	165772657406474	972013553021553
HGLibA_06842	CABLES1	679042158214879	84180308420321	979938540778085	613263010058633	139234373811195
HGLibA_30369	MTG1	114202544790684	892167371292291	13737456179132	195477584456189	231181601799721
HGLibB_42380	RTTN	168525917447874	218724903929723	219799298866113	67075641725163	149742628438455
HGLibB_15858	F7	151858519018964	201457148356324	152027848382395	219433170786605	102455482615785
HGLibA_31011	NAALADL1	598791721334938	942531658381372	668556200717759	116903261292427	394059548522251
HGLibA_44458	SLC17A1	12963532111375	131666636247169	176755269504832	253929215102403	525412731363002
HGLibA_30541	MUC21	833369921445533	791438797114129	549498247165282	42161831941531	12084492821349
HGLibB_19802	GPN3	25248022064535	285637456776645	39014375548735	463780151356841	325755893445061
HGLibB_22223	HSP90AB1	82102370038708	467668380112895	631922984240074	114028590932777	160250883065715
HGLibB_13996	DSEL	138277675854666	170519086287317	131879579319668	169605551219341	202283901574756
HGLibB_03978	B3GNT1	11790641110822	100009084362604	15019618755851	111153920573127	394059548522251
HGLibA_45213	SLC4A2	604964831864165	892167371292291	824247370747922	871983342427119	107709609929415
HGLibA_12313	DAOA	777811926682497	640345935846887	87919719546445	450365023011809	972013553021553
HGLibB_30083	MRVI1	518541284454998	69790512109155	238115907104955	277884801432818	13135318284075
HGLibB_07294	CASP12	177785583241714	217285924298606	245442550400492	356459124596581	246943983740611
HGLibB_28206	MAPK1	143216164278047	112959901042653	126384596848015	148524635248575	677782423458272
HGLibB_38528	PRKG1	114819855843607	129508166800494	101657175725577	210809159707655	144488501124825
HGLibA_44221	SIRT3	691388379273331	784243898958546	448756901851647	833654404298455	972013553021553
HGLibB_24436	KCTD9	151858519018964	21584694466749	205146012275038	116903261292427	998284189589703
HGLibB_24776	KIAA1731	432117737045832	597176546913389	576973159523546	622845244590799	1576238194089
HGLibB_23018	IL1R2	130252632166672	138861534402752	198735199391443	129360166184243	231181601799721
HGLibA_12083	CYP24A1	981524574146961	848997982358793	915830411942136	18397890301759	945742916453403
HGLibB_27710	LYRM4	115437166896529	179872453889575	15019618755851	12169437855851	604224641067452
HGLibA_12434	DCAF16	759292595094819	110801431595978	54033994304586	622845244590799	183894455977051
HGLibA_41923	RPL27A	161118184812803	160446228869501	151112017970452	278843024886035	281095811279206
HGLibA_43836	SGMS1	191366426406011	163324188131734	253685024107972	208892712801222	128726119183935
HGLibA_10999	CPSF3	543233726571903	618761241380138	503706726568175	737832058976793	735577823908202
HGLibB_54491	XPNPEP3	901274137267021	11439888067377	130963748907725	126485495824593	267960492995131
HGLibA_50211	TMEM212	153710452177732	137422554771635	184997743212311	167689104312908	154996755752085
HGLibB_19160	GJC3	12963532111375	906557167603457	140122053027147	153315752514658	260079302024686
HGLibB_27597	LUZP1	537060616042677	208652046511907	421281989493382	642009713655132	683036550771902
HGLibB_37664	POT1	15803162954819	189945311307391	171260287033179	167689104312908	866931006748953
HGLibB_08659	CDH22	345694189636665	122313268644911	348015556538012	479111726608307	499142094794852
HGLibA_26779	LOC100130357	432117737045832	259016333600988	100741345313635	239555863304154	788119097044502
HGLibA_36959	PLAT	635830384510295	395719398557065	576973159523546	325795974093649	394059548522251
HGLibB_35350	PCDH12	802504368799402	10576500288707	613606376001231	756996528041126	12084492821349
HGLibA_04573	BLOC1S6	895101026737795	108642962149303	139206222615205	11594503783921	630495277635602
HGLibA_36369	PHF21A	956832132030056	784243898958546	11997378396442	910312280555784	525412731363002
HGLibA_15216	ENTPD7	313594014884689	189945311307391	28299159729012	334419985172599	275841683965576
HGLibB_05772	C1orf151-NBL1	274086107497642	331684804972376	223462620513881	248179874383103	199656837917941
HGLibB_27053	LPHN3	172847094818333	31297806976786	286654918937889	212725606614088	123471991870305
HGLibA_37515	POLE3	136425742695898	113679390858211	205146012275038	717709366459244	208851560716793
HGLibA_09616	CHST11	21235500220538	189945311307391	228041772573592	196435807909406	630495277635602
HGLibA_28164	MAP3K10	858062363562437	705100019247134	467073510090489	11594503783921	472871458226701
HGLibB_48658	TCEAL5	555579947630355	410109194868231	80593076250908	91989451508795	630495277635602
HGLibB_32288	NOS3	487675731808867	309380620690069	485390118329332	527022899269138	1576238194089
HGLibB_41095	RHCE	155562385336499	213688475220815	167596965385411	248179874383103	233808665456536
HGLibB_52045	TTC31	993870795205413	120154799198236	119057953552478	160023316687175	357280657326841
HGLibA_26068	LATS2	388905963341249	266211231756571	274749123582641	335378208625815	378297166581361
[truncated: 110,545 more rows]

## Sheet: Figure 2C+D
MAGeCK count results used for MAGeCK test
sgRNA	Gene	Plasmid	Baseline	Mock	RTX-SEC	RTX-REC
HGLibA_12771	2001-12-01	133	87	100	74	10
HGLibB_12757	2001-12-01	163	153	130	72	37
HGLibB_12758	2001-12-01	380	359	346	339	56
HGLibB_12756	2001-12-01	226	192	200	179	129
HGLibA_12770	2001-12-01	177	241	153	135	41
HGLibA_12772	2001-12-01	101	77	86	22	10
HGLibB_43384	2002-09-01	191	220	221	119	133
HGLibB_43383	2002-09-01	211	203	202	114	71
HGLibA_43437	2002-09-01	142	77	136	129	11
HGLibA_43435	2002-09-01	141	72	107	127	41
HGLibB_43382	2002-09-01	109	119	101	85	125
HGLibA_43436	2002-09-01	39	24	11	29	8
HGLibB_43387	2003-09-01	363	404	277	148	144
HGLibB_43385	2003-09-01	129	110	68	60	107
HGLibA_43440	2003-09-01	89	49	77	77	108
HGLibA_43438	2003-09-01	154	114	108	100	122
HGLibA_43439	2003-09-01	48	68	10	29	3
HGLibB_43386	2003-09-01	141	61	94	38	34
HGLibB_43388	2004-09-01	142	120	76	61	37
HGLibA_43443	2004-09-01	191	135	58	96	66
HGLibA_43441	2004-09-01	108	81	95	52	53
HGLibA_43442	2004-09-01	233	265	195	172	36
HGLibB_43389	2004-09-01	81	105	73	75	10
HGLibB_43390	2004-09-01	3	6	13	0	0
HGLibA_43446	2005-09-01	148	109	78	64	17
HGLibA_43444	2005-09-01	132	128	122	71	5
HGLibB_43393	2005-09-01	73	46	46	24	0
HGLibB_43392	2005-09-01	215	264	257	233	98
HGLibA_43445	2005-09-01	72	86	53	56	97
HGLibB_43391	2005-09-01	78	68	58	87	16
HGLibA_43448	2006-09-01	167	67	104	191	37
HGLibA_43449	2006-09-01	161	178	164	148	107
HGLibB_43396	2006-09-01	282	210	188	295	54
HGLibA_43447	2006-09-01	227	189	205	259	8
HGLibB_43395	2006-09-01	379	311	296	446	259
HGLibB_43394	2006-09-01	208	166	184	258	77
HGLibA_43451	2007-09-01	148	184	101	111	20
HGLibB_43399	2007-09-01	55	55	28	22	5
HGLibB_43397	2007-09-01	144	100	139	129	55
HGLibA_43450	2007-09-01	184	174	153	78	114
HGLibB_43398	2007-09-01	78	67	36	19	17
HGLibA_43452	2007-09-01	141	178	166	185	73
HGLibA_43454	2008-09-01	132	131	110	62	40
HGLibB_43401	2008-09-01	165	204	118	194	18
HGLibA_43455	2008-09-01	193	150	134	226	21
HGLibB_43402	2008-09-01	174	157	128	175	46
HGLibA_43453	2008-09-01	126	55	107	112	25
HGLibB_43400	2008-09-01	37	65	23	34	20
HGLibA_43456	2009-09-01	171	134	102	82	48
HGLibA_43458	2009-09-01	109	32	38	48	19
HGLibB_43405	2009-09-01	65	25	38	47	8
HGLibA_43457	2009-09-01	77	85	25	41	8
HGLibB_43404	2009-09-01	88	58	52	72	245
HGLibB_43403	2009-09-01	93	179	54	78	18
HGLibA_43427	2010-09-01	179	197	146	83	61
HGLibA_43426	2010-09-01	411	304	282	363	122
HGLibA_43428	2010-09-01	174	219	161	150	63
HGLibB_43372	2010-09-01	172	176	152	201	100
HGLibB_43370	2010-09-01	217	140	113	171	53
HGLibB_43371	2010-09-01	87	83	106	93	15
HGLibB_43375	2011-09-01	167	90	163	76	42
HGLibB_43373	2011-09-01	304	408	242	373	3588
HGLibB_43374	2011-09-01	152	114	116	143	76
HGLibA_43430	2011-09-01	179	108	111	142	214
HGLibA_43431	2011-09-01	146	124	122	121	56
HGLibA_43429	2011-09-01	92	30	64	61	1
HGLibA_43434	2012-09-01	146	77	70	46	39
HGLibA_43433	2012-09-01	292	325	162	281	48
HGLibB_43378	2012-09-01	122	104	53	90	116
HGLibB_43377	2012-09-01	191	196	121	145	77
HGLibA_43432	2012-09-01	66	71	26	91	0
HGLibB_43376	2012-09-01	88	86	55	114	12
HGLibB_43381	2014-09-01	109	126	77	58	77
HGLibB_43380	2014-09-01	193	175	179	210	5832
HGLibB_43379	2014-09-01	131	191	123	201	22
HGLibA_43408	2019-09-15	201	163	154	161	114
HGLibA_43406	2019-09-15	171	228	169	120	18
HGLibB_43352	2019-09-15	76	89	55	56	27
HGLibA_43410	2019-09-15	451	399	345	279	59
HGLibA_43405	2019-09-15	71	39	66	111	23
HGLibA_43409	2019-09-15	76	145	55	39	18
HGLibB_43353	2019-09-15	79	55	62	18	38
HGLibA_43407	2019-09-15	134	172	116	208	49
HGLibB_43354	2019-09-15	65	55	62	76	29
HGLibA_00001	A1BG	160	171	69	96	46
HGLibA_00003	A1BG	226	226	214	150	37
HGLibB_00003	A1BG	180	184	152	154	14
HGLibB_00002	A1BG	283	312	259	283	47
HGLibA_00002	A1BG	129	90	74	73	32
HGLibB_00001	A1BG	173	177	192	199	260
HGLibA_00004	A1CF	41	59	54	25	25
HGLibA_00005	A1CF	267	124	164	182	64
HGLibB_00004	A1CF	164	129	68	108	46
HGLibA_00006	A1CF	186	200	195	143	64
HGLibB_00006	A1CF	169	221	100	156	48
HGLibB_00005	A1CF	54	43	27	88	11
HGLibA_00007	A2M	127	70	47	49	15
HGLibB_00008	A2M	132	159	96	66	66
HGLibA_00009	A2M	189	137	131	83	33
HGLibB_00007	A2M	291	384	187	288	211
HGLibA_00008	A2M	80	46	46	18	12
HGLibB_00009	A2M	143	130	163	107	41
HGLibB_00011	A2ML1	209	152	102	81	28
HGLibB_00012	A2ML1	185	146	181	168	64
HGLibA_00012	A2ML1	157	118	115	164	15
HGLibA_00010	A2ML1	187	176	105	233	70
HGLibA_00011	A2ML1	252	241	123	195	42
HGLibB_00010	A2ML1	61	62	34	23	12
HGLibB_00015	A3GALT2	82	22	53	36	18
HGLibB_00013	A3GALT2	143	106	113	113	73
HGLibA_00014	A3GALT2	114	88	86	86	2
HGLibA_00013	A3GALT2	53	52	34	7	14
HGLibA_00015	A3GALT2	53	28	33	51	2
HGLibB_00014	A3GALT2	21	10	12	18	2
HGLibB_00018	A4GALT	97	64	72	110	29
HGLibB_00017	A4GALT	26	21	23	76	9
HGLibA_00016	A4GALT	269	118	166	128	65
HGLibA_00017	A4GALT	195	138	129	88	107
HGLibA_00018	A4GALT	193	206	148	133	47
HGLibB_00016	A4GALT	54	74	52	65	11
HGLibB_00021	A4GNT	162	110	83	151	31
HGLibA_00021	A4GNT	189	184	148	151	25
HGLibA_00019	A4GNT	162	178	109	157	31
HGLibB_00019	A4GNT	79	38	85	72	17
HGLibB_00020	A4GNT	135	135	68	72	27
HGLibA_00020	A4GNT	39	46	15	17	3
HGLibA_00093	ABAT	165	179	94	142	13
HGLibB_00092	ABAT	74	111	60	38	24
HGLibA_00091	ABAT	83	75	34	50	16
HGLibA_00092	ABAT	113	123	87	104	15
HGLibB_00091	ABAT	168	235	156	115	35
HGLibB_00093	ABAT	8	11	12	3	5
HGLibA_00096	ABCA1	44	53	37	51	15
HGLibB_00095	ABCA1	278	208	203	154	75
HGLibB_00096	ABCA1	473	583	511	282	113
HGLibA_00094	ABCA1	115	71	41	50	25
HGLibA_00095	ABCA1	237	122	132	156	47
HGLibB_00094	ABCA1	81	80	41	34	17
HGLibB_00097	ABCA10	231	251	251	203	42
HGLibA_00097	ABCA10	177	134	119	215	3861
HGLibA_00099	ABCA10	225	254	284	187	41
HGLibA_00098	ABCA10	258	280	195	210	31
HGLibB_00098	ABCA10	115	144	128	93	33
HGLibB_00099	ABCA10	119	202	82	158	28
HGLibA_00100	ABCA12	93	138	80	56	64
HGLibA_00101	ABCA12	142	93	76	143	58
HGLibB_00101	ABCA12	76	76	57	74	8
HGLibA_00102	ABCA12	118	113	55	30	35
HGLibB_00102	ABCA12	134	137	129	84	39
HGLibB_00100	ABCA12	204	217	123	163	51
HGLibA_00103	ABCA13	157	145	92	89	40
HGLibA_00105	ABCA13	72	75	55	27	36
HGLibA_00104	ABCA13	271	373	264	198	45
HGLibB_00104	ABCA13	101	133	111	160	31
HGLibB_00105	ABCA13	49	33	46	37	14
HGLibB_00103	ABCA13	138	86	123	160	135
HGLibB_00107	ABCA2	108	104	66	85	2
HGLibA_00106	ABCA2	163	132	140	125	54
HGLibB_00108	ABCA2	136	150	137	56	56
HGLibA_00107	ABCA2	63	30	30	29	1
HGLibB_00106	ABCA2	36	23	19	19	6
HGLibA_00108	ABCA2	33	67	16	14	1
HGLibB_00110	ABCA3	225	163	194	151	63
HGLibA_00109	ABCA3	180	142	117	142	26
HGLibB_00109	ABCA3	183	215	123	98	52
HGLibA_00111	ABCA3	104	81	41	59	8
HGLibB_00111	ABCA3	41	43	29	48	20
HGLibA_00110	ABCA3	86	67	29	48	14
HGLibA_00112	ABCA4	157	161	85	99	55
HGLibA_00114	ABCA4	170	91	173	126	24
HGLibB_00114	ABCA4	69	51	42	60	36
HGLibB_00113	ABCA4	92	74	46	15	3
HGLibA_00113	ABCA4	136	95	87	122	24
HGLibB_00112	ABCA4	78	80	53	52	16
HGLibA_00115	ABCA5	250	321	149	355	7172
HGLibB_00117	ABCA5	283	320	199	211	90
HGLibA_00116	ABCA5	48	54	30	55	6
HGLibA_00117	ABCA5	229	161	163	150	50
HGLibB_00115	ABCA5	287	441	297	292	49
HGLibB_00116	ABCA5	62	49	49	16	5
HGLibA_00118	ABCA6	189	155	96	89	127
HGLibB_00118	ABCA6	152	124	124	153	89
HGLibB_00120	ABCA6	173	218	150	135	31
HGLibA_00120	ABCA6	125	112	97	69	102
HGLibA_00119	ABCA6	134	132	88	87	17
HGLibB_00119	ABCA6	61	68	67	115	30
HGLibB_00123	ABCA7	193	299	128	81	13
HGLibB_00121	ABCA7	68	34	36	28	10
HGLibA_00122	ABCA7	83	73	32	15	7
HGLibA_00123	ABCA7	226	145	92	63	60
HGLibB_00122	ABCA7	117	95	62	68	19
HGLibA_00121	ABCA7	32	37	16	48	3
HGLibB_00126	ABCA8	117	216	128	98	51
HGLibB_00124	ABCA8	88	95	119	180	97
HGLibB_00125	ABCA8	297	390	312	430	84
HGLibA_00125	ABCA8	90	64	99	72	26
HGLibA_00124	ABCA8	191	166	140	217	61
HGLibA_00126	ABCA8	166	215	186	115	31
HGLibA_00127	ABCA9	505	362	372	272	122
HGLibA_00128	ABCA9	66	39	76	21	34
HGLibB_00127	ABCA9	50	30	15	56	0
HGLibB_00128	ABCA9	178	229	177	144	51
HGLibB_00129	ABCA9	94	166	123	201	956
HGLibA_00129	ABCA9	15	49	12	1	14
HGLibB_00130	ABCB1	126	48	87	89	19
HGLibA_00131	ABCB1	239	276	167	266	68
HGLibB_00131	ABCB1	133	60	99	145	65
HGLibB_00132	ABCB1	36	44	43	37	33
HGLibA_00132	ABCB1	41	86	38	36	37
HGLibA_00130	ABCB1	35	102	32	13	62
HGLibA_00135	ABCB10	199	135	179	135	93
HGLibB_00135	ABCB10	97	140	145	94	68
HGLibB_00133	ABCB10	140	102	104	111	27
HGLibA_00134	ABCB10	156	126	176	238	334
HGLibB_00134	ABCB10	101	115	134	98	32
HGLibA_00133	ABCB10	254	232	177	199	51
HGLibB_00138	ABCB11	115	73	134	140	46
HGLibB_00136	ABCB11	177	317	130	121	88
HGLibA_00137	ABCB11	90	145	82	93	24
HGLibA_00136	ABCB11	82	83	30	25	2
HGLibA_00138	ABCB11	65	52	65	28	48
HGLibB_00137	ABCB11	66	58	80	105	33
HGLibB_00140	ABCB4	80	77	63	93	41
HGLibA_00139	ABCB4	228	223	97	129	45
HGLibA_00141	ABCB4	254	240	235	215	59
HGLibB_00141	ABCB4	82	47	31	43	24
HGLibA_00140	ABCB4	158	145	93	127	19
HGLibB_00139	ABCB4	44	42	34	37	3
HGLibB_00142	ABCB5	172	296	200	88	62
HGLibA_00143	ABCB5	145	40	114	89	13
HGLibA_00144	ABCB5	220	158	186	249	97
HGLibB_00143	ABCB5	154	124	149	198	88
HGLibA_00142	ABCB5	138	44	117	59	20
HGLibB_00144	ABCB5	20	22	25	26	13
HGLibA_00145	ABCB6	235	190	204	196	55
HGLibB_00145	ABCB6	243	168	200	143	128
HGLibB_00147	ABCB6	214	259	145	169	20
HGLibB_00146	ABCB6	167	160	130	89	23
HGLibA_00147	ABCB6	238	211	170	122	34
HGLibA_00146	ABCB6	228	186	117	121	53
HGLibA_00148	ABCB7	239	350	141	161	30
HGLibB_00150	ABCB7	109	90	87	66	37
HGLibA_00150	ABCB7	171	160	82	12	7
HGLibB_00148	ABCB7	345	359	256	245	33
HGLibB_00149	ABCB7	102	46	65	30	1
HGLibA_00149	ABCB7	41	51	38	35	18
HGLibB_00151	ABCB8	171	213	172	100	44
HGLibA_00152	ABCB8	279	256	167	218	50
HGLibA_00153	ABCB8	128	102	59	82	41
HGLibA_00151	ABCB8	150	97	87	169	24
HGLibB_00153	ABCB8	259	193	155	147	38
HGLibB_00152	ABCB8	128	145	75	48	23
HGLibB_00155	ABCB9	255	166	152	122	9
HGLibA_00156	ABCB9	130	165	46	39	568
HGLibA_00155	ABCB9	144	126	119	147	46
HGLibB_00154	ABCB9	102	110	162	276	27
HGLibA_00154	ABCB9	103	75	69	87	3
HGLibB_00156	ABCB9	187	128	134	89	50
HGLibB_00159	ABCC1	198	100	110	39	13
HGLibA_00158	ABCC1	97	88	73	123	25
HGLibA_00157	ABCC1	122	91	73	120	52
HGLibA_00159	ABCC1	100	81	51	100	12
HGLibB_00158	ABCC1	104	47	47	57	50
HGLibB_00157	ABCC1	52	53	47	26	3
HGLibB_00160	ABCC10	50	71	41	84	13
HGLibA_00162	ABCC10	169	215	168	228	45
HGLibA_00160	ABCC10	325	158	319	316	118
HGLibA_00161	ABCC10	49	98	42	42	19
HGLibB_00162	ABCC10	243	144	153	93	81
HGLibB_00161	ABCC10	177	154	83	94	77
HGLibB_00165	ABCC11	110	114	98	95	18
HGLibA_00164	ABCC11	162	140	100	99	34
HGLibB_00164	ABCC11	96	55	39	41	2
HGLibB_00163	ABCC11	127	165	86	85	47
HGLibA_00165	ABCC11	214	161	111	85	21
HGLibA_00163	ABCC11	107	84	77	129	91
HGLibA_00168	ABCC12	204	202	126	173	65
HGLibA_00167	ABCC12	189	189	176	190	34
HGLibA_00166	ABCC12	80	47	61	88	5
HGLibB_00166	ABCC12	124	116	110	105	928
HGLibB_00167	ABCC12	212	267	199	145	26
HGLibB_00168	ABCC12	60	108	70	38	2
HGLibB_00170	ABCC2	255	252	268	182	22
HGLibB_00171	ABCC2	173	155	167	130	563
HGLibA_00171	ABCC2	110	43	75	38	3
HGLibB_00169	ABCC2	181	192	133	134	53
HGLibA_00169	ABCC2	59	68	26	39	23
HGLibA_00170	ABCC2	32	4	8	8	0
HGLibA_00173	ABCC3	88	81	43	72	68
HGLibA_00172	ABCC3	59	46	24	10	2
HGLibB_00173	ABCC3	87	90	58	46	15
HGLibA_00174	ABCC3	134	59	57	71	19
HGLibB_00174	ABCC3	63	43	63	70	102
HGLibB_00172	ABCC3	33	24	11	11	1
HGLibA_00177	ABCC4	158	157	147	69	39
HGLibB_00176	ABCC4	137	192	124	158	51
HGLibB_00175	ABCC4	308	250	166	201	77
HGLibA_00176	ABCC4	217	202	165	188	61
HGLibB_00177	ABCC4	53	94	65	40	9
HGLibA_00175	ABCC4	117	93	45	24	12
HGLibB_00179	ABCC5	191	265	179	88	75
HGLibB_00178	ABCC5	146	149	138	145	43
HGLibB_00180	ABCC5	119	123	127	81	45
HGLibA_00178	ABCC5	56	86	32	25	4
HGLibA_00179	ABCC5	51	19	32	23	0
HGLibA_00180	ABCC5	174	98	101	197	149
HGLibA_00182	ABCC6	135	117	42	61	37
HGLibA_00183	ABCC6	177	122	133	87	56
HGLibB_00183	ABCC6	109	46	56	42	3
HGLibA_00181	ABCC6	265	159	47	72	13
HGLibB_00181	ABCC6	201	128	158	200	58
HGLibB_00182	ABCC6	251	313	230	254	95
HGLibB_00186	ABCC8	163	186	134	80	15
HGLibB_00185	ABCC8	138	114	88	87	55
HGLibA_00185	ABCC8	359	253	199	186	79
HGLibA_00186	ABCC8	123	136	73	196	38
HGLibB_00184	ABCC8	301	309	313	306	288
HGLibA_00184	ABCC8	74	56	24	18	14
HGLibB_00188	ABCC9	187	188	177	271	59
HGLibB_00189	ABCC9	191	187	206	178	200
HGLibA_00188	ABCC9	76	99	38	43	7
HGLibB_00187	ABCC9	113	197	74	59	32
HGLibA_00187	ABCC9	206	226	140	205	61
HGLibA_00189	ABCC9	34	49	17	14	9
HGLibA_00192	ABCD1	125	162	82	46	13
HGLibA_00191	ABCD1	171	187	144	64	38
HGLibB_00192	ABCD1	144	168	124	113	34
HGLibB_00190	ABCD1	48	54	23	49	15
HGLibB_00191	ABCD1	86	132	96	27	65
HGLibA_00190	ABCD1	34	31	33	30	24
HGLibB_00193	ABCD2	260	237	211	207	96
HGLibA_00193	ABCD2	214	89	106	156	90
HGLibB_00194	ABCD2	79	81	55	90	7
HGLibB_00195	ABCD2	121	57	122	82	13
HGLibA_00195	ABCD2	62	35	37	19	3
HGLibA_00194	ABCD2	186	173	167	154	39
HGLibA_00197	ABCD3	211	180	127	259	53
HGLibB_00197	ABCD3	157	175	152	124	187
HGLibA_00196	ABCD3	195	246	196	178	76
HGLibB_00196	ABCD3	98	181	111	69	13
HGLibA_00198	ABCD3	89	98	67	83	14
HGLibB_00198	ABCD3	33	55	26	15	0
HGLibA_00200	ABCD4	253	226	153	208	113
HGLibB_00199	ABCD4	293	289	274	176	86
HGLibB_00200	ABCD4	183	130	91	121	8
HGLibA_00201	ABCD4	70	26	31	51	5
HGLibB_00201	ABCD4	58	53	27	57	14
HGLibA_00199	ABCD4	171	158	113	156	25
HGLibA_00203	ABCE1	282	251	275	109	18
HGLibB_00203	ABCE1	163	168	182	156	63
HGLibB_00202	ABCE1	162	153	63	110	46
HGLibA_00202	ABCE1	300	210	236	241	140
HGLibA_00204	ABCE1	105	53	17	1	0
HGLibB_00204	ABCE1	142	199	182	117	47
HGLibA_00205	ABCF1	70	21	20	37	5
HGLibA_00207	ABCF1	155	164	131	82	55
HGLibB_00207	ABCF1	88	88	54	38	8
HGLibB_00206	ABCF1	120	85	87	142	814
HGLibA_00206	ABCF1	123	55	27	10	2
HGLibB_00205	ABCF1	114	150	97	68	20
HGLibB_00210	ABCF2	143	56	90	80	13
HGLibB_00209	ABCF2	161	149	157	75	140
HGLibB_00208	ABCF2	48	41	39	37	11
HGLibA_00209	ABCF2	71	69	45	28	4
HGLibA_00210	ABCF2	289	203	148	186	78
HGLibA_00208	ABCF2	116	40	61	84	32
HGLibB_00211	ABCF3	513	551	455	397	389
HGLibA_00211	ABCF3	187	200	98	127	35
HGLibA_00212	ABCF3	179	44	87	87	10
HGLibA_00213	ABCF3	63	75	36	30	4
HGLibB_00212	ABCF3	161	133	117	84	41
HGLibB_00213	ABCF3	127	168	85	63	29
HGLibA_00214	ABCG1	159	126	156	82	33
HGLibB_00214	ABCG1	93	29	35	20	26
HGLibA_00215	ABCG1	129	82	115	87	54
HGLibB_00215	ABCG1	104	74	64	65	64
HGLibA_00216	ABCG1	107	84	65	82	21
HGLibB_00216	ABCG1	126	114	121	116	9
HGLibB_00218	ABCG2	144	174	123	141	42
HGLibA_00219	ABCG2	350	318	193	223	273
HGLibB_00217	ABCG2	26	30	6	20	6
HGLibA_00217	ABCG2	159	116	136	98	63
HGLibA_00218	ABCG2	118	94	86	107	81
HGLibB_00219	ABCG2	60	57	88	59	6
HGLibA_00222	ABCG4	315	233	270	333	89
HGLibB_00221	ABCG4	277	229	236	295	123
HGLibA_00220	ABCG4	395	341	237	295	58
HGLibB_00220	ABCG4	67	39	30	35	3
HGLibB_00222	ABCG4	89	81	58	106	9
HGLibA_00221	ABCG4	36	35	36	24	1
HGLibB_00223	ABCG5	133	140	152	133	43
HGLibB_00224	ABCG5	176	213	90	99	66
HGLibB_00225	ABCG5	124	46	49	73	17
HGLibA_00225	ABCG5	92	86	95	42	39
HGLibA_00223	ABCG5	63	55	44	37	19
HGLibA_00224	ABCG5	43	20	9	19	10
HGLibA_00226	ABCG8	50	34	52	58	42
HGLibB_00226	ABCG8	138	109	39	69	64
HGLibB_00227	ABCG8	265	186	116	136	38
HGLibB_00228	ABCG8	114	78	55	100	598
HGLibA_00228	ABCG8	128	94	48	68	17
HGLibA_00227	ABCG8	73	68	54	29	14
HGLibA_00229	ABHD1	50	10	21	2	1
HGLibB_00229	ABHD1	191	135	82	60	26
HGLibB_00231	ABHD1	58	39	35	13	17
HGLibA_00231	ABHD1	79	58	32	50	21
HGLibA_00230	ABHD1	138	76	93	91	43
HGLibB_00230	ABHD1	202	143	140	80	48
HGLibA_00232	ABHD10	44	61	35	113	49
HGLibB_00234	ABHD10	169	89	129	124	31
HGLibA_00234	ABHD10	128	79	70	59	25
HGLibB_00233	ABHD10	141	134	154	226	81
HGLibB_00232	ABHD10	59	51	52	25	34
HGLibA_00233	ABHD10	47	53	20	84	25
HGLibB_00236	ABHD11	356	341	279	192	126
HGLibB_00235	ABHD11	160	67	37	18	13
HGLibA_00237	ABHD11	184	111	32	3	1
HGLibA_00235	ABHD11	107	76	71	73	19
HGLibA_00236	ABHD11	83	65	77	47	28
HGLibB_00237	ABHD11	122	113	109	89	23
HGLibB_00239	ABHD12	174	168	155	125	56
HGLibA_00239	ABHD12	144	135	52	44	31
HGLibA_00238	ABHD12	106	95	72	37	4
HGLibB_00240	ABHD12	239	199	285	304	95
HGLibA_00240	ABHD12	309	291	229	183	73
HGLibB_00238	ABHD12	76	83	48	41	5
HGLibA_00243	ABHD12B	137	79	68	53	10
HGLibA_00241	ABHD12B	186	140	58	129	46
HGLibB_00241	ABHD12B	46	38	77	16	16
HGLibA_00242	ABHD12B	166	68	89	113	38
HGLibB_00242	ABHD12B	131	137	92	65	40
HGLibB_00243	ABHD12B	103	78	74	63	44
HGLibA_00245	ABHD13	86	98	64	67	3
HGLibB_00246	ABHD13	36	25	33	7	4
HGLibB_00245	ABHD13	227	231	257	279	38
HGLibA_00246	ABHD13	319	249	223	136	38
HGLibA_00244	ABHD13	90	55	64	111	14
HGLibB_00244	ABHD13	71	49	56	40	46
HGLibB_00247	ABHD14A	124	153	61	36	34
HGLibA_00248	ABHD14A	202	191	164	190	40
HGLibA_00247	ABHD14A	102	41	32	44	30
HGLibB_00248	ABHD14A	118	99	46	57	39
HGLibB_00249	ABHD14A	202	144	106	109	9
HGLibA_00249	ABHD14A	61	105	72	50	18
HGLibB_00252	ABHD14B	40	44	25	12	0
HGLibB_00250	ABHD14B	265	261	226	146	104
HGLibA_00250	ABHD14B	350	261	378	255	78
HGLibA_00252	ABHD14B	111	94	36	34	42
HGLibA_00251	ABHD14B	203	127	64	114	38
HGLibB_00251	ABHD14B	16	18	10	21	0
HGLibA_00255	ABHD15	118	90	42	52	53
HGLibB_00253	ABHD15	99	64	40	103	21
HGLibA_00253	ABHD15	61	23	17	3	0
HGLibB_00255	ABHD15	119	76	79	33	5
HGLibA_00254	ABHD15	70	46	37	18	18
HGLibB_00254	ABHD15	36	98	48	34	18
HGLibB_00256	ABHD16A	72	58	70	54	30
HGLibB_00257	ABHD16A	94	96	46	50	9
HGLibB_00258	ABHD16A	67	55	79	37	10
HGLibA_00258	ABHD16A	148	194	96	146	28
HGLibA_00257	ABHD16A	78	40	38	11	10
HGLibA_00256	ABHD16A	16	17	2	0	0
HGLibA_00261	ABHD16B	282	305	146	200	232
HGLibB_00260	ABHD16B	182	151	109	69	27
HGLibB_00261	ABHD16B	107	92	65	100	13
HGLibA_00260	ABHD16B	237	230	179	208	444
HGLibB_00259	ABHD16B	167	143	159	137	47
HGLibA_00259	ABHD16B	101	133	55	70	11
HGLibB_00262	ABHD17A	160	101	111	78	13
HGLibA_00264	ABHD17A	294	106	71	46	20
HGLibB_00263	ABHD17A	124	131	103	126	83
HGLibA_00263	ABHD17A	27	41	18	4	0
HGLibB_00264	ABHD17A	122	72	16	7	0
HGLibA_00262	ABHD17A	24	7	12	1	2
HGLibB_00265	ABHD17B	250	197	197	205	87
HGLibB_00267	ABHD17B	93	126	100	108	39
HGLibA_00266	ABHD17B	73	48	39	32	0
HGLibA_00265	ABHD17B	121	95	104	54	28
HGLibB_00266	ABHD17B	139	102	84	120	12
HGLibA_00267	ABHD17B	94	78	63	83	48
HGLibB_00269	ABHD17C	229	161	133	162	64
HGLibA_00270	ABHD17C	59	57	30	7	6
HGLibA_00269	ABHD17C	198	158	100	142	33
HGLibB_00268	ABHD17C	89	59	51	51	26
HGLibB_00270	ABHD17C	42	48	19	32	44
HGLibA_00268	ABHD17C	115	111	90	52	29
HGLibA_00272	ABHD2	291	285	300	229	49
HGLibB_00271	ABHD2	228	175	124	133	342
HGLibB_00272	ABHD2	125	192	98	120	11
HGLibB_00273	ABHD2	87	92	96	58	29
HGLibA_00271	ABHD2	62	79	58	104	47
HGLibA_00273	ABHD2	97	91	45	120	41
HGLibA_00276	ABHD3	112	112	70	77	15
HGLibB_00274	ABHD3	421	433	337	526	152
HGLibA_00275	ABHD3	211	81	86	82	50
HGLibA_00274	ABHD3	114	93	98	82	19
HGLibB_00275	ABHD3	85	103	69	75	40
HGLibB_00276	ABHD3	81	106	95	116	15
HGLibA_00279	ABHD4	166	174	137	126	62
HGLibB_00279	ABHD4	226	212	154	105	22
HGLibA_00277	ABHD4	160	123	126	118	55
HGLibA_00278	ABHD4	67	38	43	112	8
HGLibB_00278	ABHD4	103	121	54	89	24
HGLibB_00277	ABHD4	203	275	218	151	56
HGLibA_00282	ABHD5	132	136	122	93	29
HGLibB_00280	ABHD5	158	138	129	152	39
HGLibB_00282	ABHD5	87	62	52	71	3
HGLibA_00280	ABHD5	123	106	76	65	51
HGLibA_00281	ABHD5	196	167	152	82	59
HGLibB_00281	ABHD5	27	66	25	55	7
HGLibB_00283	ABHD6	48	93	40	66	23
HGLibA_00283	ABHD6	74	64	36	42	31
HGLibA_00285	ABHD6	131	108	96	113	52
HGLibA_00284	ABHD6	63	9	33	11	8
HGLibB_00284	ABHD6	75	40	52	64	35
HGLibB_00285	ABHD6	6	20	7	7	0
HGLibA_00288	ABHD8	134	113	52	115	55
HGLibB_00288	ABHD8	108	88	73	64	43
HGLibA_00286	ABHD8	202	330	224	240	80
HGLibB_00287	ABHD8	177	99	106	53	32
HGLibA_00287	ABHD8	75	86	75	64	20
HGLibB_00286	ABHD8	151	190	88	70	38
HGLibA_00291	ABI1	308	218	113	136	95
HGLibB_00291	ABI1	132	90	107	80	15
HGLibA_00290	ABI1	278	168	139	80	37
HGLibB_00289	ABI1	73	106	81	29	7
HGLibA_00289	ABI1	243	120	64	64	4
HGLibB_00290	ABI1	116	74	57	82	78
HGLibB_00294	ABI2	69	42	46	17	32
HGLibA_00292	ABI2	147	89	118	144	15
HGLibB_00292	ABI2	195	210	201	203	113
HGLibA_00293	ABI2	172	143	90	117	50
HGLibB_00293	ABI2	146	148	89	74	32
HGLibA_00294	ABI2	137	131	84	107	30
HGLibA_00296	ABI3	174	173	147	65	36
HGLibB_00295	ABI3	68	87	60	79	44
HGLibA_00297	ABI3	130	98	113	84	28
HGLibA_00295	ABI3	57	21	20	18	0
HGLibB_00297	ABI3	48	38	27	66	36
HGLibB_00296	ABI3	24	12	9	3	14
HGLibB_00299	ABI3BP	227	260	185	307	57
HGLibA_00300	ABI3BP	162	147	148	193	56
HGLibB_00300	ABI3BP	109	117	110	97	49
HGLibB_00298	ABI3BP	87	82	88	89	2
HGLibA_00299	ABI3BP	45	67	40	77	4
HGLibA_00298	ABI3BP	167	159	137	109	11
HGLibB_00302	ABL1	271	216	264	243	89
HGLibA_00303	ABL1	88	79	23	51	21
HGLibB_00303	ABL1	32	49	24	21	15
HGLibA_00301	ABL1	168	205	161	222	91
HGLibA_00302	ABL1	206	126	169	152	84
HGLibB_00301	ABL1	73	78	44	48	21
HGLibA_00304	ABL2	206	205	190	269	379
HGLibA_00306	ABL2	462	293	311	217	81
HGLibB_00304	ABL2	134	120	85	42	4
HGLibB_00306	ABL2	175	97	158	64	47
HGLibB_00305	ABL2	209	214	50	92	50
HGLibA_00305	ABL2	120	92	105	24	74
HGLibA_00307	ABLIM1	124	110	87	83	24
HGLibA_00309	ABLIM1	269	241	174	259	37
HGLibB_00309	ABLIM1	302	229	166	211	109
HGLibB_00308	ABLIM1	155	263	100	63	67
HGLibA_00308	ABLIM1	179	189	146	112	75
HGLibB_00307	ABLIM1	155	184	96	80	5
HGLibA_00312	ABLIM2	159	58	103	119	43
HGLibA_00311	ABLIM2	132	119	74	50	74
HGLibB_00312	ABLIM2	95	117	71	49	73
HGLibA_00310	ABLIM2	200	181	121	180	107
HGLibB_00310	ABLIM2	182	176	168	214	108
HGLibB_00311	ABLIM2	61	99	45	77	57
HGLibA_00314	ABLIM3	54	38	33	22	8
HGLibB_00313	ABLIM3	152	128	108	109	33
HGLibA_00315	ABLIM3	172	197	152	161	69
HGLibB_00314	ABLIM3	210	186	145	163	705
HGLibB_00315	ABLIM3	114	69	89	87	34
HGLibA_00313	ABLIM3	168	125	101	120	47
HGLibA_00316	ABO	124	81	111	114	29
HGLibB_00318	ABO	115	126	132	167	21
HGLibB_00317	ABO	70	65	66	64	27
HGLibB_00316	ABO	151	132	196	164	74
HGLibA_00318	ABO	129	113	63	101	25
HGLibA_00317	ABO	43	47	35	16	9
HGLibB_00319	ABP1	213	222	183	155	57
HGLibA_00319	ABP1	215	198	171	211	124
HGLibA_00320	ABP1	260	256	202	116	39
HGLibA_00321	ABP1	317	348	296	231	92
HGLibB_00321	ABP1	240	154	141	206	91
HGLibB_00320	ABP1	107	112	101	75	10
HGLibA_00322	ABR	119	131	41	62	10
HGLibA_00323	ABR	136	86	83	88	39
HGLibB_00322	ABR	53	34	28	50	5
HGLibB_00323	ABR	223	165	135	214	76
HGLibB_00324	ABR	20	3	29	24	21
HGLibA_00324	ABR	177	129	94	128	38
HGLibA_00325	ABRA	233	104	95	103	32
HGLibB_00325	ABRA	391	451	378	379	173
HGLibA_00327	ABRA	240	216	184	180	112
HGLibB_00326	ABRA	54	53	11	17	28
HGLibA_00326	ABRA	128	108	55	126	20
HGLibB_00327	ABRA	87	88	43	66	16
HGLibB_00330	ABRACL	154	157	95	165	77
HGLibB_00328	ABRACL	220	224	188	155	69
HGLibB_00329	ABRACL	88	166	55	62	59
HGLibA_00328	ABRACL	80	45	57	106	21
HGLibA_00329	ABRACL	70	60	63	110	39
HGLibA_00330	ABRACL	53	14	38	63	0
HGLibA_00333	ABT1	184	101	39	42	10
HGLibB_00333	ABT1	184	82	40	30	23
HGLibA_00332	ABT1	121	85	42	44	57
HGLibB_00332	ABT1	202	106	26	15	1
HGLibA_00331	ABT1	155	108	74	60	12
HGLibB_00331	ABT1	30	44	20	52	8
HGLibB_00335	ABTB1	97	67	54	59	25
HGLibA_00335	ABTB1	212	168	102	64	13
HGLibA_00336	ABTB1	303	202	209	143	16
HGLibA_00334	ABTB1	98	74	53	53	18
HGLibB_00334	ABTB1	74	72	49	48	29
HGLibB_00336	ABTB1	38	29	11	18	15
HGLibA_00337	ABTB2	120	101	147	41	1
HGLibA_00339	ABTB2	148	154	68	67	17
HGLibA_00338	ABTB2	132	74	98	76	41
HGLibB_00338	ABTB2	132	151	103	85	52
HGLibB_00337	ABTB2	245	275	307	261	83
HGLibB_00339	ABTB2	218	229	164	171	102
HGLibA_00346	ACACA	166	202	159	186	39
HGLibA_00347	ACACA	212	167	127	150	49
HGLibA_00348	ACACA	118	46	62	25	21
HGLibB_00348	ACACA	216	221	269	233	67
HGLibB_00346	ACACA	247	177	132	55	41
HGLibB_00347	ACACA	150	186	92	89	19
HGLibA_00351	ACACB	161	121	111	139	63
HGLibA_00350	ACACB	111	69	45	141	7126
HGLibA_00349	ACACB	190	164	141	180	13
HGLibB_00350	ACACB	277	205	201	233	292
HGLibB_00351	ACACB	305	401	285	232	84
HGLibB_00349	ACACB	176	164	170	140	33
HGLibA_00354	ACAD10	138	111	96	93	47
HGLibB_00354	ACAD10	393	437	363	459	180
HGLibA_00352	ACAD10	149	86	66	96	35
HGLibA_00353	ACAD10	124	82	52	50	33
HGLibB_00353	ACAD10	366	243	247	329	77
HGLibB_00352	ACAD10	160	115	101	147	52
HGLibB_00355	ACAD11	665	636	800	808	189
HGLibA_00357	ACAD11	351	216	164	162	54
HGLibA_00355	ACAD11	139	183	147	66	21
HGLibB_00357	ACAD11	206	180	180	192	70
HGLibB_00356	ACAD11	131	126	99	167	102
HGLibA_00356	ACAD11	92	75	72	177	133
HGLibA_00360	ACAD8	101	102	83	59	19
HGLibB_00360	ACAD8	63	70	38	33	0
HGLibB_00359	ACAD8	280	304	263	287	83
HGLibA_00358	ACAD8	119	88	76	69	23
HGLibA_00359	ACAD8	85	38	73	89	8
HGLibB_00358	ACAD8	103	30	64	46	0
HGLibA_00361	ACAD9	229	272	240	117	77
HGLibA_00362	ACAD9	160	222	102	125	59
HGLibB_00361	ACAD9	178	181	192	78	46
HGLibA_00363	ACAD9	74	55	65	26	2
HGLibB_00363	ACAD9	95	117	90	60	33
HGLibB_00362	ACAD9	43	44	36	19	20
HGLibA_00366	ACADL	52	29	22	35	20
HGLibB_00365	ACADL	97	112	78	150	56
HGLibA_00364	ACADL	212	144	153	193	41
HGLibA_00365	ACADL	66	67	30	26	33
HGLibB_00366	ACADL	109	107	70	92	84
HGLibB_00364	ACADL	264	219	199	179	79
HGLibB_00368	ACADM	196	184	125	169	79
HGLibA_00367	ACADM	126	115	64	138	24
HGLibB_00369	ACADM	47	90	43	2	5
HGLibB_00367	ACADM	123	69	82	78	47
HGLibA_00369	ACADM	137	169	87	89	43
HGLibA_00368	ACADM	61	49	53	36	2
HGLibB_00371	ACADS	81	60	63	164	63
HGLibA_00372	ACADS	356	249	197	154	41
HGLibA_00371	ACADS	218	137	98	59	33
HGLibB_00370	ACADS	153	72	123	160	14
HGLibA_00370	ACADS	129	66	71	82	49
HGLibB_00372	ACADS	140	125	48	61	51
HGLibA_00374	ACADSB	115	83	80	97	8
HGLibB_00373	ACADSB	259	226	300	242	72
HGLibA_00373	ACADSB	240	234	198	201	285
HGLibA_00375	ACADSB	120	72	79	54	14
HGLibB_00374	ACADSB	232	196	187	211	559
HGLibB_00375	ACADSB	102	96	116	137	50
HGLibB_00376	ACADVL	78	63	34	43	19
HGLibA_00378	ACADVL	112	56	58	64	53
HGLibA_00376	ACADVL	38	32	32	46	24
HGLibA_00377	ACADVL	37	22	5	11	10
HGLibB_00377	ACADVL	43	27	12	11	10
HGLibB_00378	ACADVL	82	65	12	10	9
HGLibA_00380	ACAN	120	125	90	45	1
HGLibB_00379	ACAN	57	62	38	38	0
HGLibB_00380	ACAN	109	53	125	136	9
HGLibA_00379	ACAN	128	63	75	26	36
HGLibB_00381	ACAN	48	16	16	36	2
HGLibA_00381	ACAN	151	118	59	61	51
HGLibA_00382	ACAP1	322	256	139	106	42
HGLibB_00383	ACAP1	206	243	180	161	72
HGLibB_00382	ACAP1	241	215	129	72	25
HGLibA_00383	ACAP1	109	78	43	37	12
HGLibB_00384	ACAP1	359	377	260	230	1436
HGLibA_00384	ACAP1	152	131	45	82	44
HGLibA_00387	ACAP2	353	278	301	395	99
HGLibB_00387	ACAP2	95	160	85	91	72
HGLibB_00385	ACAP2	289	307	285	263	234
HGLibA_00385	ACAP2	239	188	154	102	35
HGLibA_00386	ACAP2	51	80	61	38	6
HGLibB_00386	ACAP2	44	78	67	52	20
HGLibA_00389	ACAP3	319	294	214	207	18
HGLibB_00390	ACAP3	243	230	193	213	84
HGLibB_00389	ACAP3	112	50	108	30	3
HGLibA_00388	ACAP3	81	36	33	34	27
HGLibA_00390	ACAP3	232	147	109	53	20
HGLibB_00388	ACAP3	53	60	30	19	35
HGLibA_00393	ACAT1	149	199	177	115	47
HGLibA_00391	ACAT1	262	336	253	165	96
HGLibA_00392	ACAT1	183	156	128	78	57
HGLibB_00393	ACAT1	91	123	120	69	59
HGLibB_00392	ACAT1	135	129	60	41	14
HGLibB_00391	ACAT1	376	386	427	350	211
HGLibB_00394	ACAT2	160	144	113	101	33
HGLibA_00394	ACAT2	122	114	100	97	28
HGLibB_00396	ACAT2	148	171	175	190	49
HGLibA_00396	ACAT2	315	380	279	268	164
HGLibB_00395	ACAT2	142	139	145	145	79
HGLibA_00395	ACAT2	92	133	73	94	35
HGLibA_00397	ACBD3	155	120	85	107	81
HGLibB_00399	ACBD3	156	151	122	143	50
HGLibB_00398	ACBD3	85	53	68	43	16
HGLibA_00399	ACBD3	70	74	69	30	29
HGLibB_00397	ACBD3	68	64	54	80	31
HGLibA_00398	ACBD3	63	45	35	20	6
HGLibA_00401	ACBD4	142	150	88	140	22
HGLibB_00402	ACBD4	151	175	163	180	69
HGLibA_00402	ACBD4	106	83	52	27	2
HGLibA_00400	ACBD4	186	92	131	73	15
HGLibB_00401	ACBD4	91	48	25	52	8
HGLibB_00400	ACBD4	70	38	25	28	42
HGLibA_00404	ACBD5	300	263	186	143	33
HGLibB_00403	ACBD5	236	434	290	314	125
HGLibA_00403	ACBD5	173	146	184	104	69
HGLibB_00405	ACBD5	91	132	123	169	6
HGLibA_00405	ACBD5	105	96	56	90	28
HGLibB_00404	ACBD5	80	146	80	36	12
HGLibA_00407	ACBD6	28	10	14	6	0
HGLibB_00406	ACBD6	189	172	180	209	234
HGLibA_00408	ACBD6	51	36	35	24	12
HGLibB_00408	ACBD6	72	57	44	102	7
HGLibB_00407	ACBD6	188	104	105	225	73
HGLibA_00406	ACBD6	57	34	41	31	42
HGLibA_00409	ACBD7	202	142	91	158	83
HGLibA_00411	ACBD7	148	193	171	126	72
HGLibB_00411	ACBD7	89	63	34	65	2
HGLibB_00410	ACBD7	127	111	105	24	29
HGLibA_00410	ACBD7	248	198	193	225	88
HGLibB_00409	ACBD7	78	101	69	45	28
HGLibA_00413	ACCS	221	236	118	175	75
HGLibA_00414	ACCS	162	131	74	104	42
HGLibB_00412	ACCS	459	475	486	462	158
HGLibA_00412	ACCS	81	94	81	119	13
HGLibB_00413	ACCS	64	21	18	69	20
HGLibB_00414	ACCS	100	81	43	65	5
HGLibA_00415	ACCSL	231	92	55	72	9
HGLibB_00417	ACCSL	102	106	68	78	36
HGLibA_00417	ACCSL	42	20	37	10	1
HGLibB_00416	ACCSL	193	171	182	77	60
HGLibB_00415	ACCSL	433	409	236	261	60
HGLibA_00416	ACCSL	97	68	35	67	45
HGLibB_00418	ACD	66	34	23	12	9
HGLibB_00419	ACD	103	91	43	24	9
HGLibA_00420	ACD	96	79	41	88	0
HGLibA_00419	ACD	151	111	86	48	16
HGLibA_00418	ACD	41	25	17	13	8
HGLibB_00420	ACD	145	113	65	17	38
HGLibB_00423	ACE	108	138	50	30	11
HGLibA_00422	ACE	104	146	62	96	53
HGLibA_00423	ACE	184	137	72	75	97
HGLibA_00421	ACE	96	81	60	58	9
HGLibB_00421	ACE	87	88	86	149	8
HGLibB_00422	ACE	97	97	78	75	15
HGLibA_00425	ACE2	220	141	211	240	71
HGLibA_00424	ACE2	124	123	50	95	59
HGLibB_00425	ACE2	217	197	180	218	110
HGLibA_00426	ACE2	257	289	263	194	95
HGLibB_00424	ACE2	111	159	104	137	11
HGLibB_00426	ACE2	75	35	42	18	4
HGLibB_00428	ACER1	160	136	156	130	137
HGLibB_00429	ACER1	310	250	242	220	76
HGLibA_00429	ACER1	183	134	63	135	40
HGLibA_00427	ACER1	188	120	153	91	34
HGLibA_00428	ACER1	74	78	56	50	22
HGLibB_00427	ACER1	88	34	52	36	11
HGLibA_00432	ACER2	244	242	209	257	69
HGLibA_00430	ACER2	143	101	129	125	47
HGLibB_00430	ACER2	561	642	510	514	177
HGLibB_00432	ACER2	136	138	102	124	43
HGLibB_00431	ACER2	73	78	49	23	0
HGLibA_00431	ACER2	26	42	14	19	8
HGLibA_00434	ACER3	195	205	192	180	158
HGLibA_00435	ACER3	157	159	81	111	70
HGLibB_00433	ACER3	179	289	231	253	83
HGLibB_00435	ACER3	271	398	256	350	89
HGLibA_00433	ACER3	164	149	125	140	43
HGLibB_00434	ACER3	125	144	159	171	28
HGLibB_00437	ACHE	140	109	109	61	20
HGLibB_00438	ACHE	249	131	141	171	14
HGLibB_00436	ACHE	264	188	138	109	13
HGLibA_00436	ACHE	151	66	76	96	92
HGLibA_00438	ACHE	143	75	64	83	6
HGLibA_00437	ACHE	98	50	45	25	17
HGLibA_00439	ACIN1	215	206	193	248	60
HGLibB_00440	ACIN1	124	118	50	94	34
HGLibB_00441	ACIN1	131	145	138	91	48
HGLibA_00441	ACIN1	127	170	87	120	55
HGLibA_00440	ACIN1	63	47	62	30	6
HGLibB_00439	ACIN1	135	97	135	187	52
HGLibA_00444	ACKR2	313	295	206	188	49
HGLibB_00444	ACKR2	171	161	129	135	61
HGLibB_00442	ACKR2	79	70	57	202	54
HGLibA_00442	ACKR2	375	225	183	216	307
HGLibA_00443	ACKR2	445	375	278	284	152
HGLibB_00443	ACKR2	74	43	69	65	45
HGLibA_00445	ACKR3	277	239	264	251	766
HGLibB_00447	ACKR3	159	136	89	61	18
HGLibA_00447	ACKR3	175	152	105	171	47
HGLibA_00446	ACKR3	285	220	184	265	411
HGLibB_00445	ACKR3	79	122	65	55	6
HGLibB_00446	ACKR3	141	96	100	65	28
HGLibA_00450	ACKR4	209	123	129	231	59
HGLibA_00449	ACKR4	149	103	118	131	54
HGLibA_00448	ACKR4	204	158	109	124	34
HGLibB_00448	ACKR4	162	194	106	130	14
HGLibB_00449	ACKR4	96	36	43	38	10
HGLibB_00450	ACKR4	45	121	54	60	9
HGLibB_00451	ACLY	166	101	121	106	51
HGLibA_00453	ACLY	225	201	150	156	65
HGLibB_00453	ACLY	264	264	243	314	129
HGLibA_00452	ACLY	113	158	64	43	54
HGLibA_00451	ACLY	98	85	69	71	16
HGLibB_00452	ACLY	60	72	26	80	18
HGLibA_00454	ACMSD	185	76	138	144	60
HGLibA_00455	ACMSD	174	76	112	104	29
HGLibA_00456	ACMSD	91	64	78	31	5
HGLibB_00455	ACMSD	59	44	63	36	18
HGLibB_00456	ACMSD	173	172	184	125	35
HGLibB_00454	ACMSD	73	124	85	55	1
HGLibB_00457	ACN9	300	233	281	182	51
HGLibA_00458	ACN9	93	43	63	76	86
HGLibA_00457	ACN9	173	174	159	118	44
HGLibB_00459	ACN9	84	65	125	74	25
HGLibB_00458	ACN9	60	37	21	17	3
HGLibA_00459	ACN9	57	63	81	29	8
HGLibA_00460	ACO1	120	144	84	62	13
HGLibA_00462	ACO1	250	222	270	243	30
HGLibB_00460	ACO1	97	75	61	60	65
HGLibA_00461	ACO1	21	30	27	23	2
HGLibB_00462	ACO1	262	202	203	126	96
HGLibB_00461	ACO1	89	58	66	68	59
HGLibA_00464	ACO2	140	63	73	106	41
HGLibB_00464	ACO2	158	87	70	42	5
HGLibA_00465	ACO2	92	88	46	35	17
HGLibB_00465	ACO2	50	65	37	48	20
HGLibA_00463	ACO2	82	61	46	15	25
HGLibB_00463	ACO2	159	115	71	14	102
HGLibB_00467	ACOT1	186	208	139	219	60
HGLibB_00468	ACOT1	234	188	195	250	37
HGLibA_00466	ACOT1	205	115	109	147	45
HGLibA_00467	ACOT1	162	152	87	118	51
HGLibB_00466	ACOT1	99	140	123	99	102
HGLibA_00468	ACOT1	108	123	69	90	44
HGLibA_00470	ACOT11	90	72	47	55	25
HGLibA_00471	ACOT11	138	92	107	137	35
HGLibA_00469	ACOT11	169	180	91	142	50
HGLibB_00470	ACOT11	205	219	158	166	7
HGLibB_00469	ACOT11	32	14	26	29	14
HGLibB_00471	ACOT11	127	144	59	44	21
HGLibB_00472	ACOT12	365	299	284	365	52
HGLibB_00473	ACOT12	146	181	129	132	368
HGLibB_00474	ACOT12	173	251	133	106	20
HGLibA_00473	ACOT12	43	5	12	17	2
HGLibA_00472	ACOT12	64	59	27	30	11
HGLibA_00474	ACOT12	75	71	32	75	9
HGLibA_00476	ACOT13	126	60	65	94	28
HGLibA_00475	ACOT13	31	8	34	12	17
HGLibB_00477	ACOT13	287	224	214	239	171
HGLibB_00476	ACOT13	264	139	138	124	48
HGLibB_00475	ACOT13	202	135	156	116	51
HGLibA_00477	ACOT13	126	83	71	93	50
HGLibB_00479	ACOT2	70	77	60	29	8
HGLibA_00479	ACOT2	108	83	53	47	26
HGLibA_00480	ACOT2	153	144	98	84	21
HGLibB_00478	ACOT2	167	181	175	126	44
HGLibB_00480	ACOT2	163	138	90	87	90
HGLibA_00478	ACOT2	53	26	24	27	16
HGLibB_00483	ACOT4	272	357	278	257	92
HGLibB_00482	ACOT4	174	180	145	86	34
HGLibB_00481	ACOT4	114	93	97	87	35
HGLibA_00481	ACOT4	54	32	28	38	2
HGLibA_00483	ACOT4	15	17	8	2	3
HGLibA_00482	ACOT4	38	39	32	36	15
HGLibB_00485	ACOT6	298	317	228	248	158
HGLibA_00485	ACOT6	164	168	125	130	65
HGLibB_00484	ACOT6	72	110	80	158	76
HGLibA_00486	ACOT6	79	75	70	11	10
HGLibA_00484	ACOT6	280	188	155	101	404
HGLibB_00486	ACOT6	68	68	49	67	34
HGLibA_00487	ACOT7	71	65	53	154	34
HGLibB_00489	ACOT7	70	96	54	51	11
HGLibA_00489	ACOT7	285	245	177	193	48
HGLibA_00488	ACOT7	184	119	99	83	18
HGLibB_00488	ACOT7	92	55	60	33	5
HGLibB_00487	ACOT7	141	164	141	97	30
HGLibA_00492	ACOT8	458	340	277	254	47
HGLibA_00490	ACOT8	105	141	77	41	29
HGLibB_00492	ACOT8	123	141	109	120	61
HGLibB_00491	ACOT8	229	196	131	157	84
HGLibA_00491	ACOT8	50	39	30	15	9
HGLibB_00490	ACOT8	161	66	94	55	16
HGLibB_00494	ACOT9	118	171	93	112	66
HGLibB_00495	ACOT9	188	172	164	229	61
HGLibA_00493	ACOT9	209	154	157	126	161
HGLibB_00493	ACOT9	97	149	58	70	42
HGLibA_00494	ACOT9	56	59	37	24	7
HGLibA_00495	ACOT9	163	150	149	182	35
HGLibB_00497	ACOX1	110	148	110	107	46
HGLibB_00498	ACOX1	186	105	48	33	2
HGLibA_00496	ACOX1	135	92	96	165	52
HGLibA_00497	ACOX1	115	96	92	45	28
HGLibB_00496	ACOX1	112	88	65	32	12
HGLibA_00498	ACOX1	57	41	53	44	16
HGLibB_00501	ACOX2	254	127	151	123	18
HGLibB_00500	ACOX2	128	49	77	87	9
HGLibA_00500	ACOX2	183	114	62	36	19
HGLibB_00499	ACOX2	231	229	216	155	129
HGLibA_00499	ACOX2	93	54	45	48	10
HGLibA_00501	ACOX2	108	83	50	70	9
HGLibA_00502	ACOX3	164	164	95	101	47
HGLibA_00504	ACOX3	21	22	16	64	0
HGLibB_00504	ACOX3	235	206	119	253	32
HGLibB_00503	ACOX3	247	200	119	230	110
HGLibA_00503	ACOX3	149	142	75	129	32
HGLibB_00502	ACOX3	51	49	50	7	15
HGLibB_00506	ACOXL	257	248	196	234	56
HGLibA_00507	ACOXL	236	160	99	114	38
HGLibB_00505	ACOXL	95	111	82	76	39
HGLibA_00506	ACOXL	187	161	101	52	24
HGLibA_00505	ACOXL	113	136	110	26	37
HGLibB_00507	ACOXL	104	104	80	44	25
HGLibB_00509	ACP1	149	94	87	171	1931
HGLibA_00509	ACP1	89	55	68	178	57
HGLibB_00510	ACP1	194	240	254	192	119
HGLibB_00508	ACP1	111	100	85	40	20
HGLibA_00508	ACP1	129	150	79	107	55
HGLibA_00510	ACP1	134	75	64	106	20
HGLibB_00512	ACP2	149	107	75	91	33
HGLibA_00512	ACP2	134	117	66	101	13
HGLibB_00511	ACP2	150	124	116	151	54
HGLibA_00511	ACP2	183	106	81	58	90
HGLibA_00513	ACP2	32	37	26	37	8
HGLibB_00513	ACP2	121	94	67	100	19
HGLibA_00516	ACP5	111	51	50	68	37
HGLibA_00515	ACP5	104	84	57	22	25
HGLibB_00516	ACP5	136	117	125	63	27
HGLibB_00515	ACP5	16	11	0	4	0
HGLibA_00514	ACP5	76	73	45	49	50
HGLibB_00514	ACP5	150	145	120	95	31
HGLibB_00519	ACP6	160	150	104	140	46
HGLibA_00518	ACP6	125	121	97	138	32
HGLibA_00519	ACP6	179	109	140	138	3013
HGLibB_00517	ACP6	198	181	167	172	16
HGLibB_00518	ACP6	595	772	667	542	174
HGLibA_00517	ACP6	158	132	93	131	81
HGLibA_00521	ACPL2	159	97	84	75	0
HGLibB_00522	ACPL2	46	79	28	32	23
HGLibA_00520	ACPL2	114	44	45	43	8
HGLibB_00520	ACPL2	160	144	128	108	78
HGLibA_00522	ACPL2	160	156	62	71	28
HGLibB_00521	ACPL2	103	29	27	47	17
HGLibB_00524	ACPP	175	98	135	157	86
HGLibA_00523	ACPP	131	69	66	74	24
HGLibB_00525	ACPP	127	96	75	116	52
HGLibB_00523	ACPP	170	118	147	113	58
HGLibA_00525	ACPP	323	256	280	254	59
HGLibA_00524	ACPP	18	6	19	29	1
HGLibB_00527	ACPT	70	56	42	138	32
HGLibB_00528	ACPT	190	150	137	129	59
HGLibA_00527	ACPT	97	49	42	86	4
HGLibA_00528	ACPT	93	62	51	52	26
HGLibB_00526	ACPT	101	66	54	36	31
HGLibA_00526	ACPT	130	129	103	50	28
HGLibA_00531	ACR	107	90	68	73	18
HGLibA_00529	ACR	81	49	52	70	12
HGLibB_00530	ACR	156	95	106	190	54
HGLibA_00530	ACR	188	205	135	76	84
HGLibB_00531	ACR	36	18	10	18	19
HGLibB_00529	ACR	64	57	24	31	28
HGLibA_00533	ACRBP	110	107	54	49	27
HGLibB_00533	ACRBP	224	193	201	124	88
HGLibB_00532	ACRBP	228	235	167	186	80
HGLibB_00534	ACRBP	160	122	117	112	29
HGLibA_00532	ACRBP	142	130	56	113	434
HGLibA_00534	ACRBP	50	58	20	41	2
HGLibB_00535	ACRC	188	94	91	119	64
HGLibA_00535	ACRC	205	153	177	203	27
HGLibB_00536	ACRC	150	192	110	115	6
HGLibA_00537	ACRC	258	308	172	398	10453
HGLibA_00536	ACRC	30	35	58	32	0
HGLibA_00538	ACRV1	205	207	117	197	26
HGLibB_00537	ACRV1	295	190	222	206	28
HGLibB_00539	ACRV1	186	218	132	194	59
HGLibA_00540	ACRV1	161	138	120	155	50
HGLibB_00538	ACRV1	53	78	67	24	12
HGLibA_00539	ACRV1	89	78	60	63	35
HGLibA_00543	ACSBG1	266	196	203	211	107
HGLibA_00542	ACSBG1	221	163	116	120	59
HGLibB_00540	ACSBG1	340	369	249	256	62
HGLibB_00541	ACSBG1	220	187	161	112	74
HGLibA_00541	ACSBG1	84	61	53	36	2
HGLibB_00542	ACSBG1	28	24	30	11	0
HGLibA_00546	ACSBG2	85	99	27	43	7
HGLibA_00544	ACSBG2	311	261	215	138	117
HGLibB_00543	ACSBG2	100	44	68	46	40
HGLibA_00545	ACSBG2	325	277	186	160	71
HGLibB_00545	ACSBG2	309	325	248	339	108
HGLibB_00544	ACSBG2	27	7	5	11	8
HGLibA_00547	ACSF2	91	87	45	16	5
HGLibA_00549	ACSF2	50	67	42	29	8
HGLibB_00546	ACSF2	171	175	150	101	40
HGLibA_00548	ACSF2	168	102	144	149	33
HGLibB_00548	ACSF2	133	171	104	52	27
HGLibB_00547	ACSF2	118	117	98	102	13
HGLibB_00549	ACSF3	136	79	100	131	35
HGLibB_00551	ACSF3	123	150	138	37	37
HGLibA_00551	ACSF3	165	110	131	78	26
HGLibB_00550	ACSF3	131	99	114	97	50
HGLibA_00550	ACSF3	126	49	48	299	9190
HGLibA_00552	ACSF3	93	121	68	115	23
HGLibA_00554	ACSL1	107	149	91	75	44
HGLibB_00552	ACSL1	127	49	38	51	41
HGLibB_00554	ACSL1	201	197	170	257	69
HGLibA_00555	ACSL1	161	153	145	152	42
HGLibB_00553	ACSL1	52	45	32	43	16
HGLibA_00553	ACSL1	206	107	223	184	50
HGLibA_00558	ACSL3	185	108	68	126	15
HGLibA_00556	ACSL3	104	67	106	58	1
HGLibB_00556	ACSL3	235	186	253	278	111
HGLibB_00557	ACSL3	147	90	66	76	8
HGLibB_00555	ACSL3	116	60	106	124	29
HGLibA_00557	ACSL3	83	14	35	11	20
HGLibB_00558	ACSL4	90	77	47	117	70
HGLibB_00559	ACSL4	123	147	136	96	70
HGLibB_00560	ACSL4	244	299	172	244	180
HGLibA_00560	ACSL4	134	75	73	139	84
HGLibA_00561	ACSL4	175	172	126	170	23
HGLibA_00559	ACSL4	128	87	108	79	34
HGLibB_00563	ACSL5	130	187	112	159	2880
HGLibA_00562	ACSL5	271	134	160	123	171
HGLibB_00562	ACSL5	117	152	104	133	17
HGLibB_00561	ACSL5	164	72	95	64	17
HGLibA_00563	ACSL5	46	40	38	13	21
HGLibA_00564	ACSL5	243	254	178	204	129
HGLibA_00567	ACSL6	137	94	134	212	77
HGLibA_00566	ACSL6	82	35	56	47	10
HGLibB_00565	ACSL6	116	81	67	36	21
HGLibB_00566	ACSL6	36	23	23	60	45
HGLibB_00564	ACSL6	120	83	79	40	29
HGLibA_00565	ACSL6	129	124	56	87	13
HGLibA_00568	ACSM1	294	396	202	258	66
HGLibA_00569	ACSM1	205	184	95	109	13
HGLibB_00569	ACSM1	201	285	166	159	59
HGLibB_00567	ACSM1	214	123	140	93	34
HGLibB_00568	ACSM1	54	50	48	95	11
HGLibA_00570	ACSM1	38	37	28	56	17
HGLibA_00573	ACSM2A	195	229	172	158	92
HGLibA_00571	ACSM2A	175	123	94	106	37
HGLibA_00572	ACSM2A	188	159	71	77	48
HGLibB_00570	ACSM2A	116	105	98	83	75
HGLibB_00571	ACSM2A	227	247	150	159	51
HGLibB_00572	ACSM2A	121	93	72	65	12
HGLibA_00574	ACSM2B	154	116	107	89	55
HGLibB_00574	ACSM2B	437	322	341	452	80
HGLibA_00575	ACSM2B	202	225	138	110	97
HGLibB_00575	ACSM2B	425	345	369	389	175
HGLibA_00576	ACSM2B	75	34	50	86	46
HGLibB_00573	ACSM2B	266	281	274	253	136
HGLibB_00576	ACSM3	146	112	116	153	130
HGLibA_00579	ACSM3	257	235	173	254	31
HGLibA_00578	ACSM3	141	61	123	110	63
HGLibB_00577	ACSM3	89	166	79	58	10
HGLibB_00578	ACSM3	51	93	47	33	27
HGLibA_00577	ACSM3	119	102	68	38	6
HGLibA_00582	ACSM4	299	246	163	101	15
HGLibB_00579	ACSM4	285	265	299	206	44
HGLibA_00581	ACSM4	152	159	87	51	41
HGLibA_00580	ACSM4	191	130	135	63	27
HGLibB_00581	ACSM4	55	101	62	46	35
HGLibB_00580	ACSM4	81	83	73	65	10
HGLibA_00584	ACSM5	215	337	216	155	35
HGLibA_00585	ACSM5	83	34	54	46	14
HGLibB_00584	ACSM5	46	30	24	7	7
HGLibB_00583	ACSM5	422	503	280	389	120
HGLibA_00583	ACSM5	83	100	45	22	53
HGLibB_00582	ACSM5	29	27	14	11	0
HGLibA_00586	ACSS1	100	84	64	84	21
HGLibB_00586	ACSS1	108	49	56	37	24
HGLibA_00587	ACSS1	155	84	123	102	19
HGLibB_00585	ACSS1	260	206	256	205	87
HGLibB_00587	ACSS1	147	205	96	72	63
HGLibA_00588	ACSS1	32	24	22	51	7
HGLibA_00589	ACSS2	171	207	209	188	76
HGLibB_00588	ACSS2	33	20	20	73	62
HGLibB_00590	ACSS2	62	81	78	55	22
HGLibB_00589	ACSS2	158	124	98	49	58
HGLibA_00591	ACSS2	126	103	61	46	28
HGLibA_00590	ACSS2	211	167	117	122	73
HGLibB_00593	ACSS3	127	103	58	62	4
HGLibB_00591	ACSS3	145	266	145	155	46
HGLibA_00592	ACSS3	239	150	120	58	13
HGLibB_00592	ACSS3	73	86	40	82	10
HGLibA_00594	ACSS3	33	31	12	13	7
HGLibA_00593	ACSS3	42	21	21	15	13
HGLibA_00595	ACTA1	378	438	299	376	112
HGLibB_00595	ACTA1	265	237	236	174	129
HGLibB_00596	ACTA1	64	49	23	25	1
HGLibA_00596	ACTA1	220	216	125	112	44
HGLibA_00597	ACTA1	83	67	71	73	19
HGLibB_00594	ACTA1	54	16	50	21	19
HGLibA_00599	ACTA2	123	67	68	105	48
HGLibB_00598	ACTA2	95	106	43	13	11
HGLibB_00599	ACTA2	152	180	139	158	55
HGLibB_00597	ACTA2	197	169	137	95	35
HGLibA_00598	ACTA2	127	129	99	27	19
HGLibA_00600	ACTA2	34	10	26	26	0
HGLibA_00603	ACTB	326	237	283	286	159
HGLibB_00601	ACTB	248	186	199	205	79
HGLibA_00601	ACTB	47	50	15	0	0
HGLibB_00600	ACTB	71	9	31	23	2
HGLibA_00602	ACTB	25	12	3	1	1
HGLibB_00602	ACTB	49	37	12	14	20
HGLibB_00605	ACTBL2	218	160	129	74	48
HGLibB_00604	ACTBL2	234	175	138	173	99
HGLibA_00606	ACTBL2	252	286	259	198	112
HGLibA_00605	ACTBL2	257	234	111	168	72
HGLibB_00603	ACTBL2	296	229	151	190	197
HGLibA_00604	ACTBL2	109	116	71	80	20
HGLibB_00608	ACTC1	272	255	247	243	55
HGLibA_00608	ACTC1	142	89	98	75	78
HGLibB_00607	ACTC1	89	30	78	39	6
HGLibA_00609	ACTC1	89	34	78	79	3
HGLibA_00607	ACTC1	106	84	88	72	59
HGLibB_00606	ACTC1	121	105	116	116	15
HGLibA_00611	ACTG1	229	290	196	195	176
HGLibB_00611	ACTG1	152	102	88	96	9
HGLibA_00612	ACTG1	48	8	13	2	0
HGLibA_00610	ACTG1	188	176	84	24	0
HGLibB_00610	ACTG1	72	107	39	15	4
HGLibB_00609	ACTG1	119	121	79	65	11
HGLibA_00613	ACTG2	252	158	167	245	131
HGLibA_00615	ACTG2	151	198	151	165	85
HGLibB_00613	ACTG2	113	55	53	58	25
HGLibA_00614	ACTG2	98	68	84	85	29
HGLibB_00612	ACTG2	13	20	9	0	0
HGLibB_00614	ACTG2	62	69	31	6	0
HGLibA_00618	ACTL10	250	206	114	116	61
HGLibB_00616	ACTL10	129	39	41	71	9
HGLibA_00616	ACTL10	132	57	94	45	44
HGLibB_00617	ACTL10	69	41	22	30	42
HGLibB_00615	ACTL10	161	154	90	56	50
HGLibA_00617	ACTL10	23	28	16	12	21
HGLibA_00621	ACTL6A	297	260	245	457	49
HGLibB_00620	ACTL6A	229	195	227	275	48
HGLibB_00618	ACTL6A	134	119	68	18	1
HGLibB_00619	ACTL6A	211	176	142	113	128
HGLibA_00620	ACTL6A	194	118	58	58	7
HGLibA_00619	ACTL6A	114	64	48	17	17
HGLibA_00623	ACTL6B	340	260	145	143	57
HGLibB_00622	ACTL6B	88	90	39	35	1
HGLibA_00624	ACTL6B	139	162	80	191	39
HGLibB_00621	ACTL6B	101	72	49	63	15
HGLibB_00623	ACTL6B	139	74	92	36	30
HGLibA_00622	ACTL6B	95	63	24	28	15
HGLibA_00626	ACTL7A	228	201	141	151	38
HGLibA_00625	ACTL7A	271	207	158	248	60
HGLibB_00625	ACTL7A	154	127	154	119	21
HGLibB_00624	ACTL7A	173	165	96	113	30
HGLibB_00626	ACTL7A	158	131	125	178	34
HGLibA_00627	ACTL7A	172	110	98	75	15
HGLibB_00627	ACTL7B	94	34	82	122	29
HGLibB_00629	ACTL7B	189	116	209	157	85
HGLibA_00629	ACTL7B	135	113	91	63	27
HGLibB_00628	ACTL7B	243	172	162	176	26
HGLibA_00630	ACTL7B	116	125	80	58	27
HGLibA_00628	ACTL7B	86	88	62	90	28
HGLibA_00632	ACTL8	133	55	87	85	55
HGLibB_00632	ACTL8	65	46	70	67	48
HGLibB_00631	ACTL8	84	59	31	42	6
HGLibA_00633	ACTL8	23	3	18	16	1
HGLibA_00631	ACTL8	78	48	69	71	2
HGLibB_00630	ACTL8	20	23	28	45	1764
HGLibA_00634	ACTL9	147	97	128	108	90
HGLibB_00635	ACTL9	189	253	116	162	19
HGLibB_00633	ACTL9	182	153	121	121	19
HGLibB_00634	ACTL9	140	142	103	85	37
HGLibA_00636	ACTL9	29	48	6	28	29
HGLibA_00635	ACTL9	34	15	51	12	1
HGLibA_00638	ACTN1	267	299	169	135	141
HGLibB_00637	ACTN1	86	52	48	76	27
HGLibB_00638	ACTN1	171	117	105	154	17
HGLibB_00636	ACTN1	95	91	46	46	55
HGLibA_00637	ACTN1	124	100	62	76	12
HGLibA_00639	ACTN1	68	25	34	45	8
HGLibB_00641	ACTN2	134	92	106	165	27
HGLibA_00642	ACTN2	302	215	189	181	74
HGLibA_00641	ACTN2	78	39	45	5	12
HGLibA_00640	ACTN2	123	111	96	83	12
HGLibB_00640	ACTN2	71	19	44	21	4
HGLibB_00639	ACTN2	142	141	97	75	10
HGLibA_00644	ACTN4	95	66	82	100	6
HGLibB_00643	ACTN4	259	233	170	81	59
HGLibB_00644	ACTN4	256	238	266	321	126
HGLibB_00642	ACTN4	99	82	78	61	46
HGLibA_00643	ACTN4	302	281	138	210	36
HGLibA_00645	ACTN4	40	47	15	6	19
HGLibA_00647	ACTR10	200	199	164	190	52
HGLibB_00645	ACTR10	59	41	56	46	1
HGLibB_00647	ACTR10	176	234	127	156	23
HGLibA_00648	ACTR10	44	30	21	7	43
HGLibB_00646	ACTR10	41	27	29	32	2
HGLibA_00646	ACTR10	39	41	23	1	24
HGLibA_00649	ACTR1A	326	367	208	257	48
HGLibB_00650	ACTR1A	75	65	63	15	18
HGLibA_00651	ACTR1A	135	153	71	136	25
HGLibB_00648	ACTR1A	146	125	71	20	2
HGLibA_00650	ACTR1A	107	68	107	102	69
HGLibB_00649	ACTR1A	134	110	40	45	14
HGLibA_00653	ACTR1B	129	108	119	85	16
HGLibB_00651	ACTR1B	66	51	50	90	47
HGLibB_00652	ACTR1B	123	129	51	49	22
HGLibA_00652	ACTR1B	58	19	22	15	39
HGLibB_00653	ACTR1B	41	34	19	16	9
HGLibA_00654	ACTR1B	37	47	8	23	3
HGLibA_00655	ACTR2	75	57	20	7	0
HGLibA_00657	ACTR2	73	76	72	67	9
HGLibB_00656	ACTR2	121	107	67	77	14
HGLibA_00656	ACTR2	265	223	198	159	54
HGLibB_00654	ACTR2	239	192	251	299	340
HGLibB_00655	ACTR2	28	20	4	0	0
HGLibB_00658	ACTR3	250	253	94	56	5
HGLibA_00659	ACTR3	212	226	98	50	55
HGLibA_00660	ACTR3	152	119	150	205	25
HGLibB_00659	ACTR3	93	114	30	16	10
HGLibA_00658	ACTR3	106	100	31	13	2
HGLibB_00657	ACTR3	195	246	219	173	95
HGLibA_00662	ACTR3B	155	92	118	141	67
HGLibA_00661	ACTR3B	217	166	79	10	6
HGLibB_00661	ACTR3B	223	171	118	145	32
HGLibA_00663	ACTR3B	225	184	148	85	18
HGLibB_00660	ACTR3B	87	179	77	108	67
HGLibA_00664	ACTR3C	186	125	125	127	46
HGLibA_00665	ACTR3C	475	320	249	168	114
HGLibA_00666	ACTR3C	138	127	100	119	47
HGLibB_00664	ACTR3C	164	203	135	136	27
HGLibB_00663	ACTR3C	172	130	103	98	40
HGLibB_00665	ACTR3C	112	66	51	69	16
HGLibB_00667	ACTR5	215	207	149	114	7
HGLibA_00669	ACTR5	149	94	82	112	35
HGLibA_00668	ACTR5	168	158	151	172	45
HGLibB_00668	ACTR5	316	271	289	257	141
HGLibB_00666	ACTR5	161	149	101	121	732
HGLibA_00667	ACTR5	271	132	143	100	40
HGLibA_00670	ACTR6	84	61	24	14	1
HGLibA_00671	ACTR6	200	132	76	1	10
HGLibB_00669	ACTR6	134	158	140	131	39
HGLibA_00672	ACTR6	194	149	195	191	75
HGLibB_00671	ACTR6	105	87	85	99	33
HGLibB_00670	ACTR6	159	105	88	12	2
HGLibA_00674	ACTR8	209	131	140	70	16
HGLibB_00672	ACTR8	234	201	148	156	6
HGLibB_00673	ACTR8	85	74	98	36	0
HGLibB_00674	ACTR8	40	40	32	47	5
HGLibA_00673	ACTR8	90	67	52	15	4
HGLibA_00675	ACTR8	176	187	162	116	44
HGLibB_00676	ACTRT1	124	101	115	103	9
HGLibB_00677	ACTRT1	212	105	172	106	73
HGLibA_00678	ACTRT1	190	183	129	73	38
HGLibA_00677	ACTRT1	111	84	52	35	18
HGLibB_00675	ACTRT1	373	419	433	449	123
HGLibA_00676	ACTRT1	83	81	50	49	22
HGLibA_00680	ACTRT2	207	197	97	99	53
HGLibB_00679	ACTRT2	42	42	11	28	0
HGLibB_00678	ACTRT2	240	162	230	262	136
HGLibA_00679	ACTRT2	18	12	3	4	4
HGLibB_00680	ACTRT2	94	49	8	25	32
HGLibA_00681	ACTRT2	181	168	117	81	13
HGLibB_00681	ACTRT3	256	249	211	250	32
HGLibA_00682	ACTRT3	143	135	54	61	8
HGLibB_00683	ACTRT3	157	84	69	53	29
HGLibA_00684	ACTRT3	115	51	70	52	22
HGLibB_00682	ACTRT3	37	60	15	29	14
HGLibA_00683	ACTRT3	27	43	10	21	0
HGLibB_00686	ACVR1	253	318	308	202	162
HGLibB_00685	ACVR1	534	515	636	462	192
HGLibB_00684	ACVR1	103	54	88	117	44
HGLibA_00686	ACVR1	213	134	86	103	24
HGLibA_00687	ACVR1	142	121	75	40	10
HGLibA_00685	ACVR1	224	248	224	241	1116
HGLibA_00688	ACVR1B	279	336	218	196	41
HGLibB_00688	ACVR1B	253	186	149	222	61
HGLibA_00689	ACVR1B	265	236	136	133	173
HGLibB_00689	ACVR1B	147	145	86	57	38
HGLibB_00687	ACVR1B	174	191	117	77	77
HGLibA_00690	ACVR1B	35	12	18	14	0
HGLibA_00691	ACVR1C	113	176	94	110	46
HGLibB_00690	ACVR1C	98	58	45	57	15
HGLibA_00692	ACVR1C	364	276	304	306	99
HGLibA_00693	ACVR1C	181	242	135	90	42
HGLibB_00691	ACVR1C	150	162	123	150	22
HGLibB_00692	ACVR1C	95	105	93	120	63
HGLibA_00694	ACVR2A	411	321	284	249	119
HGLibB_00695	ACVR2A	174	141	110	61	53
HGLibA_00695	ACVR2A	181	167	114	107	70
HGLibA_00696	ACVR2A	216	195	126	180	77
HGLibB_00694	ACVR2A	239	125	180	152	52
HGLibB_00693	ACVR2A	153	209	138	85	64
HGLibA_00698	ACVR2B	133	91	116	61	68
HGLibA_00699	ACVR2B	113	111	74	43	18
HGLibB_00696	ACVR2B	88	60	67	38	17
HGLibB_00698	ACVR2B	109	105	115	118	51
HGLibB_00697	ACVR2B	57	92	57	31	19
HGLibA_00697	ACVR2B	7	6	10	19	4
HGLibA_00701	ACVRL1	269	377	201	239	59
HGLibA_00702	ACVRL1	180	117	99	157	43
HGLibB_00699	ACVRL1	125	119	97	81	43
HGLibB_00700	ACVRL1	131	91	72	74	14
HGLibA_00700	ACVRL1	126	130	82	195	156
HGLibB_00701	ACVRL1	40	22	27	20	9
HGLibB_00703	ACY1	73	52	46	104	21
HGLibA_00703	ACY1	55	58	26	27	6
HGLibA_00705	ACY1	77	61	33	53	3
HGLibB_00704	ACY1	144	95	149	98	9
HGLibA_00704	ACY1	80	33	64	34	2
HGLibB_00702	ACY1	22	16	11	3	0
HGLibA_00706	ACY3	56	44	21	26	6
HGLibB_00705	ACY3	364	336	289	311	72
HGLibA_00707	ACY3	150	100	46	61	11
HGLibA_00708	ACY3	80	87	53	53	24
HGLibB_00706	ACY3	125	146	80	73	121
HGLibB_00707	ACY3	162	142	66	89	85
HGLibA_00709	ACYP1	181	123	109	160	0
HGLibA_00711	ACYP1	147	162	173	142	52
HGLibB_00708	ACYP1	59	32	63	96	33
HGLibA_00710	ACYP1	163	158	159	121	24
HGLibB_00709	ACYP1	94	59	55	60	1
HGLibB_00712	ACYP2	181	219	221	214	96
HGLibA_00712	ACYP2	278	156	186	136	12
HGLibB_00710	ACYP2	169	193	121	74	50
HGLibA_00714	ACYP2	59	34	20	22	11
HGLibA_00713	ACYP2	112	50	66	48	8
HGLibB_00711	ACYP2	29	44	13	10	5
HGLibA_00341	ACAA1	92	59	51	57	14
HGLibB_00341	ACAA1	264	226	146	132	24
HGLibB_00342	ACAA1	93	65	37	27	19
HGLibA_00342	ACAA1	339	241	70	66	41
HGLibB_00340	ACAA1	101	92	44	37	13
HGLibA_00340	ACAA1	115	39	79	76	14
HGLibB_00345	ACAA2	103	172	120	87	34
HGLibB_00343	ACAA2	246	201	233	173	61
HGLibA_00344	ACAA2	227	239	153	160	49
HGLibA_00343	ACAA2	78	64	64	65	84
HGLibB_00344	ACAA2	138	144	193	40	25
HGLibA_00345	ACAA2	147	82	37	114	1
HGLibA_00716	ADA	239	140	111	96	23
HGLibB_00713	ADA	165	220	139	119	36
HGLibA_00715	ADA	162	92	93	139	18
HGLibB_00715	ADA	126	146	150	67	48
HGLibB_00714	ADA	73	43	54	22	41
HGLibA_00717	ADA	73	39	37	38	17
HGLibA_00718	ADAD1	318	239	218	193	57
HGLibB_00716	ADAD1	451	447	359	500	142
HGLibB_00718	ADAD1	132	176	152	127	84
HGLibA_00719	ADAD1	92	93	67	28	74
HGLibB_00717	ADAD1	230	241	208	243	71
HGLibA_00720	ADAD1	34	29	14	24	1
HGLibA_00722	ADAD2	219	159	93	113	47
HGLibB_00719	ADAD2	159	124	111	104	46
HGLibB_00721	ADAD2	104	167	116	109	5
HGLibA_00723	ADAD2	148	107	81	62	8
HGLibB_00720	ADAD2	39	67	44	24	14
HGLibA_00721	ADAD2	63	38	30	46	24
HGLibA_00725	ADAL	180	120	146	185	37
HGLibA_00724	ADAL	291	253	187	194	118
HGLibB_00722	ADAL	193	80	108	232	147
HGLibB_00723	ADAL	61	84	52	57	27
HGLibA_00726	ADAL	92	83	57	64	21
HGLibB_00724	ADAL	26	39	18	23	15
HGLibB_00726	ADAM10	215	165	183	96	65
HGLibA_00729	ADAM10	123	104	72	90	86
HGLibA_00728	ADAM10	95	59	60	69	24
HGLibB_00727	ADAM10	102	117	137	75	15
HGLibB_00725	ADAM10	126	112	69	73	41
HGLibA_00727	ADAM10	46	26	13	24	13
HGLibA_00730	ADAM11	214	171	123	305	3602
HGLibB_00729	ADAM11	105	148	117	201	31
HGLibA_00731	ADAM11	135	47	56	34	44
HGLibB_00728	ADAM11	177	45	54	40	48
HGLibB_00730	ADAM11	81	105	73	69	27
HGLibA_00732	ADAM11	105	60	57	65	73
HGLibB_00731	ADAM12	126	126	109	87	42
HGLibA_00734	ADAM12	149	147	144	105	19
HGLibB_00733	ADAM12	171	86	109	135	48
HGLibA_00733	ADAM12	162	175	113	133	17
HGLibA_00735	ADAM12	142	162	112	110	14
HGLibB_00732	ADAM12	180	135	98	156	63
HGLibA_00737	ADAM15	80	54	53	86	19
HGLibB_00734	ADAM15	241	260	245	207	72
HGLibA_00736	ADAM15	77	46	60	44	7
HGLibA_00738	ADAM15	148	177	106	55	59
HGLibB_00736	ADAM15	128	103	78	72	61
HGLibB_00735	ADAM15	51	50	34	40	7
HGLibB_00739	ADAM17	96	71	50	96	17
HGLibA_00739	ADAM17	247	197	159	197	95
HGLibB_00738	ADAM17	296	276	423	510	92
HGLibA_00741	ADAM17	324	207	195	254	48
HGLibA_00740	ADAM17	129	101	60	34	26
HGLibB_00737	ADAM17	210	207	181	206	67
HGLibB_00740	ADAM18	115	121	89	50	14
HGLibA_00743	ADAM18	155	193	124	266	75
HGLibA_00744	ADAM18	161	147	113	104	56
HGLibB_00742	ADAM18	280	251	307	379	87
HGLibA_00742	ADAM18	217	289	192	244	2638
HGLibB_00741	ADAM18	45	76	42	57	22
HGLibB_00744	ADAM19	167	171	182	205	25
HGLibA_00746	ADAM19	170	85	113	60	72
HGLibA_00745	ADAM19	215	171	184	191	80
HGLibB_00745	ADAM19	198	221	169	146	63
HGLibA_00747	ADAM19	26	33	15	10	15
HGLibB_00743	ADAM19	68	63	54	73	19
HGLibB_00747	ADAM2	97	96	95	148	43
HGLibA_00749	ADAM2	118	117	54	76	68
HGLibB_00748	ADAM2	57	78	41	43	7
HGLibA_00750	ADAM2	22	20	43	83	36
HGLibB_00746	ADAM2	47	53	63	58	37
HGLibA_00748	ADAM2	61	47	31	23	17
HGLibA_00753	ADAM20	126	40	70	25	3
HGLibB_00750	ADAM20	315	447	378	383	51
HGLibB_00751	ADAM20	110	56	108	117	38
HGLibB_00749	ADAM20	35	16	23	8	5
HGLibA_00752	ADAM20	47	40	33	15	16
HGLibA_00751	ADAM20	146	209	169	110	38
HGLibA_00755	ADAM21	220	143	205	281	23
HGLibB_00753	ADAM21	106	58	76	138	34
HGLibB_00754	ADAM21	150	115	131	120	42
HGLibA_00756	ADAM21	70	7	19	28	3
HGLibB_00752	ADAM21	213	249	267	106	129
HGLibA_00754	ADAM21	79	72	96	64	8
HGLibB_00756	ADAM22	103	76	86	61	91
HGLibA_00757	ADAM22	156	132	89	195	31
HGLibB_00755	ADAM22	69	110	50	83	17
HGLibA_00759	ADAM22	184	69	189	120	49
HGLibA_00758	ADAM22	155	108	97	66	30
HGLibB_00757	ADAM22	69	71	52	52	25
HGLibA_00762	ADAM23	187	148	161	157	76
HGLibB_00760	ADAM23	103	91	49	43	246
HGLibA_00760	ADAM23	88	89	41	44	2
HGLibB_00759	ADAM23	187	169	158	103	51
HGLibA_00761	ADAM23	69	98	54	11	29
HGLibB_00758	ADAM23	128	127	79	92	57
HGLibB_00761	ADAM28	111	120	73	45	31
HGLibA_00764	ADAM28	137	107	109	128	23
HGLibB_00763	ADAM28	358	436	330	335	168
HGLibA_00763	ADAM28	163	183	115	69	77
HGLibA_00765	ADAM28	154	148	117	174	21
HGLibB_00762	ADAM28	72	81	70	67	54
HGLibA_00767	ADAM29	158	96	106	100	46
HGLibB_00765	ADAM29	242	110	115	102	61
HGLibA_00768	ADAM29	119	130	89	29	70
HGLibA_00766	ADAM29	123	86	54	96	15
HGLibB_00766	ADAM29	152	138	89	126	33
HGLibB_00764	ADAM29	159	155	125	200	72
HGLibA_00769	ADAM30	106	198	72	35	8
HGLibB_00768	ADAM30	286	295	303	186	98
HGLibB_00767	ADAM30	123	143	62	70	30
HGLibA_00770	ADAM30	134	134	86	63	37
HGLibA_00771	ADAM30	286	318	267	224	67
HGLibB_00769	ADAM30	320	221	254	268	114
HGLibB_00771	ADAM32	127	86	86	193	16
HGLibA_00774	ADAM32	240	261	168	391	16964
HGLibA_00773	ADAM32	424	370	286	319	111
HGLibB_00770	ADAM32	194	332	260	401	109
HGLibA_00772	ADAM32	165	123	80	66	35
HGLibB_00772	ADAM32	100	69	42	57	11
HGLibA_00777	ADAM33	60	54	18	58	17
HGLibA_00776	ADAM33	331	199	169	146	40
HGLibB_00773	ADAM33	240	263	198	197	154
HGLibB_00774	ADAM33	150	130	105	118	21
HGLibB_00775	ADAM33	99	84	56	125	13
HGLibA_00775	ADAM33	149	81	99	71	49
HGLibA_00780	ADAM7	100	94	80	63	16
HGLibA_00779	ADAM7	284	264	141	210	34
HGLibB_00776	ADAM7	41	50	43	61	2
HGLibA_00778	ADAM7	103	101	77	149	8
HGLibB_00777	ADAM7	110	137	57	68	23
HGLibB_00778	ADAM7	145	126	147	99	68
HGLibB_00779	ADAM8	183	115	180	207	67
HGLibB_00780	ADAM8	313	332	249	168	20
HGLibA_00782	ADAM8	73	94	57	39	10
HGLibB_00781	ADAM8	167	115	70	75	69
HGLibA_00783	ADAM8	113	85	52	66	17
HGLibA_00781	ADAM8	139	59	74	72	12
HGLibA_00784	ADAM9	78	40	104	104	84
HGLibB_00782	ADAM9	245	298	252	183	120
HGLibA_00785	ADAM9	243	199	149	146	30
HGLibB_00783	ADAM9	139	162	111	138	22
HGLibB_00784	ADAM9	54	72	84	93	44
HGLibA_00786	ADAM9	102	161	79	60	77
HGLibB_00787	ADAMDEC1	203	221	201	223	12
HGLibA_00787	ADAMDEC1	112	121	79	70	35
HGLibB_00785	ADAMDEC1	77	111	60	23	1
HGLibB_00786	ADAMDEC1	94	103	77	84	76
HGLibA_00789	ADAMDEC1	112	129	104	141	9
HGLibA_00788	ADAMDEC1	81	97	66	51	27
HGLibB_00790	ADAMTS1	145	167	164	92	53
HGLibB_00788	ADAMTS1	201	117	197	161	68
HGLibA_00791	ADAMTS1	314	212	234	277	286
HGLibB_00789	ADAMTS1	232	256	287	264	127
HGLibA_00792	ADAMTS1	132	99	72	45	34
HGLibA_00790	ADAMTS1	128	175	106	84	47
HGLibA_00795	ADAMTS10	145	80	77	96	56
HGLibB_00792	ADAMTS10	118	81	94	54	18
HGLibA_00794	ADAMTS10	168	152	112	101	24
HGLibB_00791	ADAMTS10	110	57	41	41	4
HGLibA_00793	ADAMTS10	144	83	67	127	32
HGLibB_00793	ADAMTS10	22	15	6	11	2
HGLibA_00797	ADAMTS12	157	88	96	49	307
HGLibB_00794	ADAMTS12	220	272	167	140	41
HGLibA_00796	ADAMTS12	47	47	26	28	23
HGLibB_00796	ADAMTS12	106	77	51	77	25
HGLibB_00795	ADAMTS12	140	166	118	119	39
HGLibA_00798	ADAMTS12	207	209	127	125	128
HGLibA_00800	ADAMTS13	322	229	139	130	68
HGLibB_00797	ADAMTS13	233	285	217	255	70
HGLibA_00801	ADAMTS13	160	109	104	90	33
HGLibB_00799	ADAMTS13	120	78	66	74	43
HGLibA_00799	ADAMTS13	167	104	70	95	18
HGLibB_00798	ADAMTS13	115	98	85	56	10
HGLibA_00802	ADAMTS14	124	170	127	73	18
HGLibA_00804	ADAMTS14	48	25	32	9	17
HGLibB_00800	ADAMTS14	176	106	100	41	73
HGLibB_00801	ADAMTS14	154	154	133	181	23
HGLibA_00803	ADAMTS14	102	65	48	23	4
HGLibB_00802	ADAMTS14	184	166	114	167	2267
HGLibB_00803	ADAMTS15	148	130	119	67	24
HGLibB_00804	ADAMTS15	164	84	176	260	179
HGLibB_00805	ADAMTS15	63	28	29	75	7
HGLibA_00806	ADAMTS15	188	130	110	125	26
HGLibA_00805	ADAMTS15	49	32	19	20	10
HGLibA_00807	ADAMTS15	12	4	12	25	0
HGLibB_00807	ADAMTS16	111	99	84	70	82
HGLibA_00809	ADAMTS16	169	165	116	107	57
HGLibB_00806	ADAMTS16	165	114	75	110	58
HGLibB_00808	ADAMTS16	60	62	22	37	6
HGLibA_00810	ADAMTS16	140	136	105	67	33
HGLibA_00808	ADAMTS16	77	97	22	21	12
HGLibB_00811	ADAMTS17	171	134	117	61	42
HGLibB_00809	ADAMTS17	148	147	131	174	22
HGLibA_00811	ADAMTS17	139	93	55	76	102
HGLibA_00812	ADAMTS17	391	389	358	339	90
HGLibA_00813	ADAMTS17	41	33	37	85	54
HGLibB_00810	ADAMTS17	24	23	31	27	5
HGLibA_00816	ADAMTS18	54	21	23	26	15
HGLibA_00815	ADAMTS18	241	188	119	168	28
HGLibB_00814	ADAMTS18	54	110	119	38	27
HGLibA_00814	ADAMTS18	88	87	43	38	21
HGLibB_00812	ADAMTS18	54	46	22	17	8
HGLibB_00813	ADAMTS18	11	36	14	2	6
HGLibA_00818	ADAMTS19	327	279	303	310	58
HGLibB_00817	ADAMTS19	351	372	274	186	152
HGLibB_00815	ADAMTS19	125	101	99	365	61
HGLibB_00816	ADAMTS19	184	185	149	127	32
HGLibA_00819	ADAMTS19	125	164	84	36	56
HGLibA_00817	ADAMTS19	211	133	128	88	65
HGLibB_00818	ADAMTS2	190	171	131	149	98
HGLibB_00819	ADAMTS2	191	273	182	145	109
HGLibB_00820	ADAMTS2	73	43	40	20	1
HGLibA_00822	ADAMTS2	114	106	112	121	24
HGLibA_00821	ADAMTS2	156	122	82	104	21
HGLibA_00820	ADAMTS2	41	42	30	12	8
HGLibA_00823	ADAMTS20	234	191	206	182	105
HGLibB_00821	ADAMTS20	64	40	50	21	12
HGLibA_00825	ADAMTS20	300	254	234	283	108
HGLibB_00823	ADAMTS20	104	155	110	140	45
HGLibB_00822	ADAMTS20	175	111	132	120	38
HGLibA_00824	ADAMTS20	75	9	27	22	47
HGLibA_00828	ADAMTS3	147	160	111	170	12
HGLibB_00824	ADAMTS3	201	157	94	126	12
HGLibB_00826	ADAMTS3	27	28	16	0	0
HGLibA_00826	ADAMTS3	156	118	60	113	50
HGLibB_00825	ADAMTS3	84	135	41	71	15
HGLibA_00827	ADAMTS3	25	4	20	21	14
HGLibB_00827	ADAMTS4	71	57	25	9	3
HGLibA_00830	ADAMTS4	199	131	143	141	50
HGLibB_00828	ADAMTS4	200	243	166	198	80
HGLibA_00829	ADAMTS4	148	94	91	31	51
HGLibB_00829	ADAMTS4	140	154	101	111	59
HGLibA_00831	ADAMTS4	49	62	40	20	29
HGLibB_00832	ADAMTS5	314	423	297	279	362
HGLibB_00830	ADAMTS5	195	190	153	164	101
HGLibA_00834	ADAMTS5	169	138	87	192	46
HGLibB_00831	ADAMTS5	199	217	134	106	55
HGLibA_00833	ADAMTS5	113	147	74	36	26
HGLibA_00832	ADAMTS5	39	20	15	8	6
HGLibA_00837	ADAMTS6	130	83	75	157	45
HGLibB_00833	ADAMTS6	178	162	147	133	37
HGLibB_00834	ADAMTS6	171	117	191	133	57
HGLibB_00835	ADAMTS6	195	295	227	199	61
HGLibA_00835	ADAMTS6	32	22	31	5	0
HGLibA_00836	ADAMTS6	22	49	24	17	7
HGLibA_00838	ADAMTS7	89	87	32	23	7
HGLibB_00838	ADAMTS7	43	57	20	7	4
HGLibA_00839	ADAMTS7	68	87	28	38	28
HGLibB_00837	ADAMTS7	119	124	118	102	38
HGLibB_00836	ADAMTS7	53	65	28	13	12
HGLibA_00840	ADAMTS7	8	4	1	0	0
HGLibA_00842	ADAMTS8	438	518	399	390	113
HGLibB_00840	ADAMTS8	187	251	69	87	51
HGLibB_00841	ADAMTS8	126	104	84	86	7
HGLibA_00843	ADAMTS8	62	103	62	52	19
HGLibB_00839	ADAMTS8	170	154	88	183	29
HGLibA_00841	ADAMTS8	112	119	106	115	4236
HGLibA_00844	ADAMTS9	95	54	59	62	4
HGLibB_00843	ADAMTS9	165	214	146	83	59
HGLibB_00842	ADAMTS9	147	159	117	180	39
HGLibA_00846	ADAMTS9	222	173	268	262	109
HGLibB_00844	ADAMTS9	89	126	104	72	53
HGLibA_00845	ADAMTS9	127	152	66	16	51
HGLibB_00845	ADAMTSL1	177	151	120	171	23
HGLibB_00846	ADAMTSL1	541	666	619	677	217
HGLibA_00847	ADAMTSL1	222	175	108	160	35
HGLibB_00847	ADAMTSL1	91	74	73	12	31
HGLibA_00848	ADAMTSL1	55	69	47	62	19
HGLibA_00849	ADAMTSL1	64	60	40	46	1
HGLibB_00848	ADAMTSL2	213	160	167	62	41
HGLibB_00849	ADAMTSL2	111	47	60	62	13
HGLibA_00850	ADAMTSL2	151	190	88	101	167
HGLibB_00850	ADAMTSL2	127	121	52	85	17
HGLibA_00851	ADAMTSL2	230	176	140	127	28
HGLibA_00852	ADAMTSL2	94	80	73	70	21
HGLibB_00853	ADAMTSL3	448	668	612	669	195
HGLibB_00851	ADAMTSL3	213	214	175	178	70
HGLibA_00855	ADAMTSL3	94	67	64	36	1
HGLibA_00853	ADAMTSL3	68	51	40	54	16
HGLibB_00852	ADAMTSL3	145	130	118	65	38
HGLibA_00854	ADAMTSL3	16	20	24	0	0
HGLibA_00856	ADAMTSL4	229	109	85	72	37
HGLibA_00858	ADAMTSL4	228	127	95	150	38
HGLibB_00856	ADAMTSL4	175	75	66	84	29
HGLibA_00857	ADAMTSL4	34	3	7	12	6
HGLibB_00854	ADAMTSL4	128	204	49	13	11
HGLibB_00855	ADAMTSL4	115	85	44	47	9
HGLibA_00861	ADAMTSL5	104	44	36	38	23
HGLibB_00857	ADAMTSL5	372	289	194	263	20
HGLibB_00858	ADAMTSL5	118	87	72	78	15
HGLibA_00860	ADAMTSL5	46	32	38	8	3
HGLibB_00859	ADAMTSL5	56	75	60	49	1
HGLibA_00859	ADAMTSL5	77	39	35	20	47
HGLibB_00862	ADAP1	197	253	195	139	59
HGLibA_00863	ADAP1	432	253	244	194	67
HGLibA_00862	ADAP1	68	38	31	25	8
HGLibA_00864	ADAP1	127	73	67	49	21
HGLibB_00860	ADAP1	87	89	61	33	19
HGLibB_00861	ADAP1	69	49	59	15	7
HGLibB_00863	ADAP2	317	263	260	380	263
HGLibA_00866	ADAP2	75	47	34	13	6
HGLibA_00867	ADAP2	95	63	51	154	15
HGLibB_00865	ADAP2	150	105	92	90	15
HGLibB_00864	ADAP2	233	312	175	174	57
HGLibA_00865	ADAP2	63	56	27	34	11
HGLibB_00866	ADAR	274	298	193	277	640
HGLibB_00867	ADAR	139	87	130	35	20
HGLibA_00870	ADAR	162	216	95	125	27
HGLibB_00868	ADAR	154	207	173	176	169
HGLibA_00868	ADAR	214	123	129	79	84
HGLibA_00869	ADAR	191	215	207	142	29
HGLibA_00872	ADARB1	118	64	50	51	11
HGLibB_00870	ADARB1	284	312	275	355	171
HGLibA_00873	ADARB1	259	212	153	192	356
HGLibB_00869	ADARB1	255	157	185	206	111
HGLibA_00871	ADARB1	75	92	66	34	14
HGLibB_00871	ADARB1	72	53	58	24	4
HGLibB_00873	ADARB2	173	152	100	89	63
HGLibB_00872	ADARB2	120	102	68	140	18
HGLibB_00874	ADARB2	69	55	59	49	37
HGLibA_00876	ADARB2	145	75	61	109	25
HGLibA_00875	ADARB2	120	69	130	131	14
HGLibA_00874	ADARB2	32	9	6	14	3
HGLibA_00878	ADAT1	158	104	77	73	54
HGLibB_00877	ADAT1	538	708	442	511	136
HGLibB_00875	ADAT1	229	313	202	245	46
HGLibA_00877	ADAT1	211	174	116	77	63
HGLibB_00876	ADAT1	68	68	55	25	1
HGLibA_00879	ADAT1	29	38	33	17	1
HGLibA_00881	ADAT2	248	130	192	185	11
HGLibB_00879	ADAT2	172	156	143	163	63
HGLibB_00878	ADAT2	229	271	206	123	45
HGLibA_00880	ADAT2	89	98	31	48	20
HGLibB_00880	ADAT2	56	61	55	39	16
HGLibA_00882	ADAT2	57	65	51	29	18
HGLibA_00884	ADAT3	95	82	77	48	7
HGLibB_00882	ADAT3	32	15	12	9	9
HGLibA_00883	ADAT3	70	135	59	54	12
HGLibB_00881	ADAT3	200	288	154	134	22
HGLibA_00885	ADAT3	92	84	29	49	12
HGLibB_00883	ADAT3	95	59	65	41	22
HGLibA_00886	ADC	153	35	92	55	1
HGLibB_00885	ADC	135	130	122	81	11
HGLibA_00887	ADC	366	359	162	146	103
HGLibB_00884	ADC	242	141	118	151	75
HGLibA_00888	ADC	135	134	64	48	11
HGLibB_00886	ADC	172	123	111	75	50
HGLibA_00889	ADCK1	198	229	108	245	43
HGLibB_00888	ADCK1	114	91	88	73	13
HGLibB_00889	ADCK1	119	146	111	141	30
HGLibA_00891	ADCK1	136	127	97	113	24
HGLibA_00890	ADCK1	117	151	73	57	8
HGLibB_00887	ADCK1	98	121	136	118	109
HGLibB_00890	ADCK2	168	139	75	112	31
HGLibB_00891	ADCK2	103	99	146	143	62
HGLibA_00894	ADCK2	327	256	254	372	27
HGLibA_00892	ADCK2	202	246	138	147	72
HGLibA_00893	ADCK2	97	85	108	112	23
HGLibB_00892	ADCK2	160	164	107	248	18903
HGLibA_00896	ADCK3	81	69	52	84	21
HGLibA_00895	ADCK3	178	167	105	103	44
HGLibA_00897	ADCK3	51	22	29	67	6
HGLibB_00894	ADCK3	187	142	51	63	11
HGLibB_00893	ADCK3	186	191	153	149	64
HGLibB_00895	ADCK3	14	18	0	0	1
HGLibA_00899	ADCK4	138	62	80	88	8
HGLibB_00898	ADCK4	213	172	188	226	85
HGLibA_00898	ADCK4	130	91	56	23	22
HGLibB_00896	ADCK4	230	135	200	235	2265
HGLibA_00900	ADCK4	189	227	161	122	16
HGLibB_00897	ADCK4	58	40	26	41	23
HGLibB_00901	ADCK5	437	398	357	340	189
HGLibB_00900	ADCK5	328	288	275	181	152
HGLibB_00899	ADCK5	77	25	24	17	3
HGLibA_00902	ADCK5	186	135	141	135	51
HGLibA_00903	ADCK5	117	99	77	89	47
HGLibA_00901	ADCK5	181	103	75	104	80
HGLibB_00902	ADCY1	161	99	67	70	19
HGLibA_00906	ADCY1	126	87	88	29	38
HGLibB_00904	ADCY1	110	77	76	116	39
HGLibB_00903	ADCY1	196	139	118	176	116
HGLibA_00905	ADCY1	229	209	199	170	49
HGLibA_00904	ADCY1	86	30	59	18	67
HGLibA_00909	ADCY10	91	87	51	45	1
HGLibB_00906	ADCY10	202	130	178	189	36
HGLibA_00908	ADCY10	105	132	101	29	44
HGLibA_00907	ADCY10	149	128	122	142	42
HGLibB_00905	ADCY10	199	180	206	184	32
HGLibB_00907	ADCY10	98	159	84	57	32
HGLibA_00910	ADCY2	186	146	133	92	69
HGLibB_00909	ADCY2	241	196	163	230	26
HGLibB_00908	ADCY2	261	218	194	150	46
HGLibA_00912	ADCY2	76	117	69	73	65
HGLibB_00910	ADCY2	93	58	131	47	147
HGLibA_00911	ADCY2	138	80	85	76	26
HGLibA_00914	ADCY3	275	251	170	349	11496
HGLibB_00912	ADCY3	202	185	171	269	92
HGLibB_00913	ADCY3	251	243	141	178	111
HGLibB_00911	ADCY3	35	44	19	18	0
HGLibA_00915	ADCY3	97	46	69	75	24
HGLibA_00913	ADCY3	84	45	53	54	20
HGLibB_00914	ADCY4	39	20	8	25	1
HGLibA_00916	ADCY4	63	26	43	32	6
HGLibB_00916	ADCY4	125	62	85	143	45
HGLibB_00915	ADCY4	76	53	56	55	9
HGLibA_00918	ADCY4	172	141	112	155	76
HGLibA_00917	ADCY4	5	3	7	0	0
HGLibA_00920	ADCY5	202	283	177	297	35
HGLibA_00921	ADCY5	178	137	100	163	44
HGLibB_00919	ADCY5	174	203	152	211	79
HGLibA_00919	ADCY5	91	41	64	67	9
HGLibB_00917	ADCY5	123	65	127	65	15
HGLibB_00918	ADCY5	106	92	69	50	30
HGLibB_00921	ADCY6	141	177	109	119	31
HGLibA_00924	ADCY6	81	104	55	26	7
HGLibA_00922	ADCY6	142	149	95	35	11
HGLibA_00923	ADCY6	206	206	115	192	3945
HGLibB_00920	ADCY6	241	189	197	158	40
HGLibB_00922	ADCY6	92	84	70	65	13
HGLibB_00923	ADCY7	194	193	136	50	11
HGLibB_00924	ADCY7	139	111	88	46	16
HGLibB_00925	ADCY7	118	122	79	76	12
HGLibA_00926	ADCY7	52	43	30	23	0
HGLibA_00927	ADCY7	138	96	90	69	9
HGLibA_00925	ADCY7	84	43	62	100	20
HGLibA_00930	ADCY8	136	99	85	91	50
HGLibA_00929	ADCY8	166	123	130	137	33
HGLibB_00926	ADCY8	254	185	196	145	99
HGLibB_00928	ADCY8	202	244	183	189	75
HGLibA_00928	ADCY8	258	137	100	119	40
HGLibB_00927	ADCY8	65	58	63	66	14
HGLibB_00931	ADCY9	197	144	138	117	79
HGLibB_00929	ADCY9	115	76	109	50	33
HGLibA_00932	ADCY9	291	257	267	286	147
HGLibA_00931	ADCY9	223	192	147	129	51
HGLibB_00930	ADCY9	128	57	55	134	72
HGLibA_00933	ADCY9	77	83	49	69	26
HGLibA_00934	ADCYAP1	74	49	37	34	17
HGLibA_00935	ADCYAP1	111	81	53	82	33
HGLibA_00936	ADCYAP1	151	101	77	147	88
HGLibB_00934	ADCYAP1	110	84	117	64	20
HGLibB_00932	ADCYAP1	131	116	61	100	39
HGLibB_00933	ADCYAP1	100	57	34	37	9
HGLibB_00935	ADCYAP1R1	171	99	93	132	38
HGLibB_00937	ADCYAP1R1	345	264	285	313	146
HGLibB_00936	ADCYAP1R1	340	347	211	204	103
HGLibA_00939	ADCYAP1R1	129	95	81	131	47
HGLibA_00937	ADCYAP1R1	96	139	74	101	11
HGLibA_00938	ADCYAP1R1	38	53	30	50	8
HGLibA_00941	ADD1	240	213	178	246	61
HGLibA_00940	ADD1	193	107	59	94	35
HGLibA_00942	ADD1	237	202	168	153	1256
HGLibB_00940	ADD1	309	313	368	393	100
HGLibB_00938	ADD1	174	124	68	47	29
HGLibB_00939	ADD1	35	8	19	36	17
HGLibA_00945	ADD2	339	249	164	224	78
HGLibB_00941	ADD2	229	195	119	103	10
HGLibA_00944	ADD2	192	93	118	150	26
HGLibA_00943	ADD2	222	125	205	86	112
HGLibB_00943	ADD2	156	127	98	205	12687
HGLibB_00942	ADD2	51	25	65	25	11
HGLibA_00947	ADD3	301	242	192	154	73
HGLibA_00948	ADD3	93	127	96	82	5
HGLibA_00946	ADD3	317	379	219	224	106
HGLibB_00944	ADD3	442	435	392	483	158
HGLibB_00946	ADD3	83	143	59	46	18
HGLibB_00945	ADD3	143	144	151	101	51
HGLibB_00947	ADH1A	49	20	34	86	220
HGLibA_00951	ADH1A	243	144	138	89	29
HGLibB_00949	ADH1A	114	82	49	45	13
HGLibA_00950	ADH1A	86	110	54	92	52
HGLibA_00949	ADH1A	167	161	142	196	74
HGLibB_00948	ADH1A	88	46	50	43	31
HGLibA_00953	ADH1B	270	175	185	279	31
HGLibB_00952	ADH1B	153	74	130	186	181
HGLibB_00950	ADH1B	154	106	107	111	41
HGLibA_00952	ADH1B	388	273	319	339	194
HGLibA_00954	ADH1B	289	180	150	123	49
HGLibB_00951	ADH1B	107	94	76	57	12
HGLibA_00956	ADH4	357	289	182	166	97
HGLibB_00953	ADH4	90	81	63	22	3
HGLibA_00957	ADH4	76	63	84	68	33
HGLibA_00955	ADH4	151	73	93	144	4
HGLibB_00954	ADH4	167	124	132	134	72
HGLibB_00955	ADH4	85	55	82	51	12
HGLibB_00957	ADH5	88	54	43	13	15
HGLibB_00958	ADH5	56	53	27	39	3
HGLibB_00956	ADH5	146	189	106	136	44
HGLibA_00959	ADH5	54	58	36	82	5638
HGLibA_00958	ADH5	252	170	218	176	37
HGLibA_00960	ADH5	142	153	85	84	97
HGLibA_00961	ADH6	71	55	27	97	26
HGLibA_00962	ADH6	166	184	148	157	87
HGLibA_00963	ADH6	70	90	34	6	28
HGLibB_00960	ADH6	164	128	85	97	21
HGLibB_00961	ADH6	135	141	89	97	18
HGLibB_00959	ADH6	65	106	41	45	16
HGLibA_00966	ADH7	116	68	64	87	15
HGLibB_00962	ADH7	132	141	161	128	12
HGLibA_00964	ADH7	132	42	43	64	0
HGLibB_00964	ADH7	284	266	201	374	231
HGLibA_00965	ADH7	136	60	106	32	38
HGLibB_00963	ADH7	153	173	136	101	26
HGLibB_00967	ADHFE1	134	99	76	67	29
HGLibB_00965	ADHFE1	46	15	16	53	19
HGLibA_00968	ADHFE1	177	123	131	119	45
HGLibA_00967	ADHFE1	79	66	41	39	12
HGLibB_00966	ADHFE1	44	82	21	32	27
HGLibA_00969	ADHFE1	16	0	14	5	1
HGLibA_00971	ADI1	238	158	131	95	45
HGLibB_00969	ADI1	35	10	8	8	5
HGLibB_00968	ADI1	66	36	38	29	2
HGLibB_00970	ADI1	56	37	23	42	22
HGLibA_00970	ADI1	124	134	77	58	15
HGLibA_00972	ADI1	127	129	73	64	44
HGLibA_00975	ADIG	333	217	284	199	104
HGLibB_00971	ADIG	100	23	29	58	31
HGLibA_00973	ADIG	138	198	141	98	50
HGLibA_00974	ADIG	103	79	58	82	33
HGLibB_00973	ADIG	95	102	72	77	55
HGLibB_00972	ADIG	114	107	75	43	47
HGLibA_00978	ADIPOQ	203	181	121	127	28
HGLibB_00976	ADIPOQ	255	179	203	234	77
HGLibB_00974	ADIPOQ	136	197	108	64	62
HGLibA_00977	ADIPOQ	145	101	105	53	37
HGLibA_00976	ADIPOQ	89	78	44	16	1
HGLibB_00975	ADIPOQ	11	0	6	3	0
HGLibA_00980	ADIPOR1	126	118	99	58	48
HGLibA_00981	ADIPOR1	172	181	82	450	18207
HGLibA_00979	ADIPOR1	131	113	60	128	92
HGLibB_00979	ADIPOR1	146	203	104	144	48
HGLibB_00978	ADIPOR1	30	3	19	21	13
HGLibB_00977	ADIPOR1	48	35	36	49	7
HGLibB_00981	ADIPOR2	380	417	323	318	139
HGLibB_00980	ADIPOR2	152	117	113	174	51
HGLibA_00983	ADIPOR2	393	318	219	214	41
HGLibA_00982	ADIPOR2	127	94	82	38	1
HGLibA_00984	ADIPOR2	160	167	136	192	865
HGLibB_00982	ADIPOR2	82	30	67	62	17
HGLibB_00983	ADIRF	107	105	98	70	34
HGLibA_00986	ADIRF	162	142	101	81	44
HGLibA_00985	ADIRF	92	125	78	59	36
HGLibB_00984	ADIRF	142	62	77	85	24
HGLibB_00985	ADIRF	222	110	43	81	25
HGLibA_00987	ADIRF	154	153	104	98	38
HGLibB_00987	ADK	173	142	102	90	75
HGLibA_00988	ADK	81	38	34	28	18
HGLibA_00990	ADK	144	91	68	156	41
HGLibB_00986	ADK	152	218	140	195	31
HGLibA_00989	ADK	107	101	25	36	6
HGLibB_00988	ADK	80	99	47	53	22
HGLibA_00993	ADM	87	84	100	74	80
HGLibA_00991	ADM	115	95	74	55	6
HGLibB_00991	ADM	99	91	31	79	1
HGLibB_00989	ADM	192	186	163	177	46
HGLibB_00990	ADM	173	100	82	108	26
HGLibA_00992	ADM	298	243	247	163	54
HGLibB_00992	ADM2	117	119	27	48	42
HGLibB_00994	ADM2	67	74	34	45	9
HGLibA_00996	ADM2	72	33	7	8	11
HGLibB_00993	ADM2	200	120	102	106	36
HGLibA_00994	ADM2	72	60	28	41	20
HGLibA_00995	ADM2	10	4	1	6	0
HGLibA_00998	ADM5	149	79	51	52	32
HGLibB_00996	ADM5	87	84	27	10	8
HGLibB_00995	ADM5	238	202	190	201	96
HGLibA_00997	ADM5	81	92	32	29	58
HGLibB_00997	ADM5	10	2	9	0	0
HGLibA_00999	ADM5	14	2	4	0	1
HGLibB_00999	ADNP	431	407	424	545	140
HGLibA_01002	ADNP	88	81	102	28	12
HGLibA_01001	ADNP	144	108	127	116	43
HGLibB_00998	ADNP	116	110	129	107	141
HGLibA_01000	ADNP	43	34	32	3	0
HGLibB_01000	ADNP	40	17	45	44	33
HGLibA_01003	ADNP2	217	180	156	185	45
HGLibB_01003	ADNP2	104	137	121	97	54
HGLibA_01005	ADNP2	71	43	38	38	4
HGLibB_01001	ADNP2	89	111	93	42	9
HGLibA_01004	ADNP2	20	10	6	2	0
HGLibB_01002	ADNP2	10	27	6	12	1
HGLibB_01005	ADO	291	295	197	222	1329
HGLibA_01006	ADO	137	93	15	10	0
HGLibA_01008	ADO	39	13	13	2	0
HGLibB_01006	ADO	133	58	90	51	3
HGLibB_01004	ADO	61	15	19	8	9
HGLibA_01007	ADO	14	32	21	24	2
HGLibB_01007	ADORA1	213	180	125	133	336
HGLibB_01008	ADORA1	69	32	28	22	21
HGLibA_01010	ADORA1	142	179	153	146	23
HGLibA_01011	ADORA1	238	130	239	208	122
HGLibB_01009	ADORA1	141	76	82	144	33
HGLibA_01009	ADORA1	42	28	19	13	5
HGLibB_01012	ADORA2A	159	193	115	114	97
HGLibA_01013	ADORA2A	148	125	50	65	17
HGLibB_01010	ADORA2A	113	52	51	77	12
HGLibA_01014	ADORA2A	179	93	118	47	13
HGLibA_01012	ADORA2A	125	66	69	75	2
HGLibB_01011	ADORA2A	121	106	73	92	15
HGLibA_01017	ADORA2B	60	66	41	35	11
HGLibB_01015	ADORA2B	285	270	178	136	66
HGLibA_01015	ADORA2B	152	207	118	105	60
HGLibA_01016	ADORA2B	118	54	47	28	11
HGLibB_01014	ADORA2B	201	148	108	105	13
HGLibB_01013	ADORA2B	124	84	62	62	1
HGLibB_01018	ADORA3	150	258	137	168	136
HGLibA_01018	ADORA3	201	138	127	137	41
HGLibA_01019	ADORA3	159	119	81	103	22
HGLibB_01016	ADORA3	83	67	45	109	24
HGLibB_01017	ADORA3	47	47	50	39	2
HGLibA_01020	ADORA3	71	19	53	89	14
HGLibB_01021	ADPGK	87	134	123	189	41
HGLibA_01023	ADPGK	240	237	153	128	88
HGLibA_01022	ADPGK	249	203	263	172	95
HGLibA_01021	ADPGK	223	198	115	382	16414
HGLibB_01020	ADPGK	99	124	59	74	2
HGLibB_01019	ADPGK	69	96	75	52	44
HGLibA_01025	ADPRH	161	172	76	147	14
HGLibA_01026	ADPRH	58	29	21	26	9
HGLibA_01024	ADPRH	93	76	37	34	16
HGLibB_01024	ADPRH	95	100	62	99	92
HGLibB_01022	ADPRH	99	68	80	86	19
HGLibB_01023	ADPRH	61	33	44	73	17
HGLibB_01027	ADPRHL1	413	366	421	404	146
HGLibA_01028	ADPRHL1	238	217	162	338	1969
HGLibA_01029	ADPRHL1	144	95	110	98	14
[truncated: 110,629 more rows]

## Sheet: Figure 2C
MAGeCK test results RTX-SEC sample
id	num	neg|score	neg|p-value	neg|fdr	neg|rank	neg|goodsgrna	neg|lfc	pos|score	pos|p-value	pos|fdr	pos|rank	pos|goodsgrna	pos|lfc
MS4A1	6	1.0	1.0	1.0	18902	0	32512	2.9766e-20	0.0024874	0.000381	1	6	32512
BLNK	6	0.99762	0.99503	1.0	18834	0	31279	5.3423e-10	0.0024874	0.000381	2	5	31279
POLE3	6	1.0	1.0	1.0	18901	0	18166	1.0292e-08	0.0024874	0.000381	3	6	18166
DDX5	6	1.0	1.0	1.0	18900	0	2005	1.464e-08	0.0024874	0.000381	4	6	2005
BTK	6	0.99911	0.99848	1.0	18864	0	20254	2.6085e-06	0.0024874	0.000381	5	5	20254
POU2F1	6	0.86903	0.63619	0.787552	16108	0	23163	6.9999e-06	0.0024874	0.000381	6	5	23163
DEPDC5	6	1.0	1.0	1.0	18899	0	13175	0.00016073	0.0024874	0.000381	7	6	13175
CHRAC1	6	0.73034	0.37582	0.562284	13366	1	15843	0.00019358	0.0024874	0.000381	8	5	15843
UBP1	6	1.0	1.0	1.0	18898	0	1.05	0.00029295	0.0024874	0.000381	9	6	1.05
CD19	6	0.99994	0.99996	1.0	18887	0	14668	0.0016278	0.0024874	0.000381	10	6	14668
CREBBP	6	0.99982	0.99984	1.0	18881	0	14652	0.0053232	0.0024874	0.000381	11	5	14652
SPEN	6	1.0	1.0	1.0	18897	0	11658	0.0067839	0.0024874	0.000381	12	6	11658
PPP4R2	6	0.93163	0.79161	0.908148	17377	0	13369	0.0091184	0.0024874	0.000381	13	5	13369
INO80E	6	1.0	1.0	1.0	18896	0	10801	0.013308	0.0074623	0.000928	14	6	10801
DDX17	6	0.75892	0.41342	0.593984	13914	1	15083	0.021636	0.0074623	0.000928	15	4	15083
DHX36	6	0.9608	0.87419	0.967153	18000	0	13239	0.002442	0.0074623	0.000928	16	4	13239
C10orf76	6	1.0	1.0	1.0	18895	0	11696	0.028175	0.012437	0.001456	17	6	11696
CMIP	6	0.15026	0.024262	0.096148	5020	1	13328	0.033135	0.017412	0.001925	18	5	13328
AGPS	6	0.99992	0.99993	1.0	18886	0	0.93923	0.049233	0.022387	0.002122	19	6	0.93923
NPRL3	6	0.99999	1.0	1.0	18893	0	12159	0.054207	0.022387	0.002122	20	6	12159
POGZ	6	0.95489	0.85377	0.952134	17871	0	12446	0.056713	0.022387	0.002122	21	5	12446
DYNLL1	6	0.98827	0.96711	1.0	18612	0	11085	0.078333	0.037312	0.003375	22	5	11085
GATAD2B	6	0.99999	1.0	1.0	18894	0	0.845	0.095008	0.042286	0.003659	23	6	0.845
MLLT1	6	0.96885	0.89681	0.983433	18168	0	0.98619	0.12081	0.052236	0.004332	24	5	0.98619
ISL2	6	0.96844	0.89586	0.982773	18156	0	11424	0.12923	0.057211	0.004554	25	5	11424
CABIN1	6	0.99995	0.99997	1.0	18889	0	14089	0.15606	0.062186	0.00476	26	6	14089
NCK1	6	0.97891	0.93265	1.0	18410	0	10829	0.17591	0.082085	0.006051	27	5	10829
SRSF10	6	0.99984	0.99985	1.0	18882	0	1267	0.02293	0.11691	0.00831	28	5	1267
PITHD1	6	0.37986	0.14675	0.318226	9133	2	0.8266	0.24519	0.14676	0.010072	29	3	0.8266
HOXD12	6	0.3523	0.13707	0.313732	8589	1	0.11737	0.25495	0.15671	0.010396	30	3	0.11737
NPRL2	6	0.39747	0.16487	0.346154	9431	1	0.98423	0.30537	0.21143	0.013459	31	4	0.98423
RHOH	6	0.99997	0.99999	1.0	18892	0	0.80523	0.30708	0.21641	0.013459	32	6	0.80523
C12orf66	6	0.99997	0.99998	1.0	18891	0	0.73357	0.32722	0.24128	0.014551	33	6	0.73357
USF2	6	0.8588	0.59848	0.750294	15913	0	10589	0.40307	0.31093	0.01768	34	4	10589
LDB1	6	0.88839	0.69413	0.837598	16520	0	11181	0.40766	0.31093	0.01768	35	4	11181
INO80D	6	0.99996	0.99998	1.0	18890	0	0.82716	0.44907	0.03557	0.019664	36	6	0.82716
HNRNPD	6	0.048357	0.0041254	0.034585	2369	2	0.68343	0.48317	0.40048	0.020173	37	3	0.68343
MYBL2	6	0.96674	0.89219	0.981071	18119	0	0.916	0.49369	0.40048	0.020173	38	5	0.916
BABAM1	6	0.99995	0.99997	1.0	18888	0	0.66792	0.49669	0.40048	0.020173	39	6	0.66792
UPF3A	6	0.60634	0.2779	0.482234	11492	1	0.66153	0.05146	0.40545	0.020173	40	4	0.66153
SPI1	6	0.97254	0.91129	0.993996	18260	0	0.85067	5.22e-05	0.42535	0.020647	41	4	0.85067
GNAI2	6	0.83025	0.54199	0.705064	15338	0	0.59234	0.59354	0.54972	0.026049	42	3	0.59234
RGS7	6	0.80705	0.48784	0.656984	14841	0	11313	0.67582	0.72882	0.033732	43	4	11313
CACNA1I	6	0.9987	0.99767	1.0	18851	0	10737	0.81121	0.99249	0.044892	44	5	10737
AP2A1	6	0.99339	0.98275	1.0	18728	0	11204	0.09094	0.00011666	0.051595	45	5	11204
SUV420H1	6	0.99913	0.99848	1.0	18865	0	10009	0.92232	0.00012164	0.052626	46	4	10009
HNRNPUL2	6	0.83188	0.54514	0.707255	15374	0	0.81312	0.00010144	0.00013606	0.057615	47	3	0.81312
SGK110	6	0.98745	0.9646	1.0	18598	0	1021	0.00010627	0.00015049	0.059692	48	5	1021
DSG3	6	0.74673	0.40593	0.592891	13669	1	0.85048	0.00010635	0.00015049	0.059692	49	3	0.85048
KCTD10	6	0.99989	0.9999	1.0	18885	0	0.7962	0.00011396	0.00015596	0.059692	50	6	0.7962
ZSCAN9	6	0.99873	0.99771	1.0	18852	0	0.83684	0.00011569	0.00015596	0.059692	51	5	0.83684
ZMYND19	6	0.96846	0.89586	0.982773	18157	0	0.72909	0.00011621	0.00015596	0.059692	52	5	0.72909
ZNF319	6	0.99987	0.99988	1.0	18884	0	0.74954	0.00012909	0.00018084	0.067906	53	6	0.74954
ANP32A	6	0.47239	0.19492	0.380291	10048	1	0.8859	0.0001482	0.00020472	0.071608	54	4	0.8859
HIST1H1B	6	0.78877	0.46856	0.643783	14462	0	10664	0.0001492	0.0002072	0.071608	55	4	10664
HECTD2	6	0.012277	0.00052908	0.010395	1014	1	0.24196	0.00016067	0.00021516	0.071608	56	3	0.24196
PLCG2	6	0.93474	0.80271	0.916799	17444	0	0.81626	0.0001681	0.00022064	0.071608	57	3	0.81626
SIRT1	6	0.83059	0.54199	0.705064	15344	0	0.64404	0.00018718	0.00022561	0.071608	58	4	0.64404
SLC43A1	6	0.50148	0.21373	0.408029	10352	1	0.65075	0.00019291	0.00023407	0.071608	59	3	0.65075
MED25	6	0.91743	0.75891	0.884668	17090	0	0.77036	0.00019761	0.00023656	0.071608	60	5	0.77036
COL4A2	6	0.2972	0.10117	0.263243	7615	1	0.041111	0.00020482	0.00023954	0.071608	61	2	0.041111
PDCD7	6	0.96196	0.87945	0.970694	18020	0	0.89601	0.00020703	0.00023954	0.071608	62	5	0.89601
SETD1B	6	0.98299	0.949	1.0	18495	0	1.03	0.0002074	0.00023954	0.071608	63	4	1.03
BCL2L12	6	0.069939	0.0070939	0.04666	3005	1	0.9022	0.00021156	0.00024004	0.071608	64	4	0.9022
GAK	6	0.21174	0.051066	0.167021	6084	2	0.74125	0.00022231	0.00024451	0.071608	65	3	0.74125
ANKRD54	6	0.993	0.98148	1.0	18722	0	0.76339	0.00022837	0.00024501	0.071608	66	4	0.76339
SCAF11	6	0.97152	0.90555	0.989326	18238	0	0.80752	0.00023294	0.00024501	0.071608	67	5	0.80752
SETD7	6	0.22787	0.057531	0.180254	6359	2	-0.037161	0.00023985	0.000248	0.071608	68	2	-0.037161
CYFIP2	6	0.55394	0.24395	0.446654	10913	1	0.68127	0.00024089	0.00024999	0.071608	69	5	0.68127
C16orf95	6	0.28645	0.091034	0.243912	7402	2	0.87381	0.00024537	0.00025496	0.071608	70	3	0.87381
MIF	6	0.71302	0.36099	0.551413	13092	1	0.75775	0.00025557	0.00025546	0.071608	71	5	0.75775
EIF2AK1	6	0.99985	0.99985	1.0	18883	0	0.72375	0.00027607	0.00027337	0.073923	72	5	0.72375
LPCAT2	6	0.67019	0.31943	0.513638	12395	1	0.80818	0.00028385	0.00028382	0.075314	73	4	0.80818
CAPN8	5	0.96061	0.8967	0.983433	17996	0	11431	0.00029204	0.00027486	0.073923	74	3	11431
C5orf64	6	0.82319	0.52613	0.690207	15199	0	0.16721	0.00029314	0.00028929	0.07548	75	2	0.16721
BAZ1A	6	0.95271	0.84765	0.94764	17828	0	0.59537	0.0003096	0.00029476	0.07548	76	4	0.59537
USB1	6	0.99541	0.98862	1.0	18773	0	0.88244	0.00031857	0.00030421	0.07548	77	5	0.88244
FBXO31	6	0.24653	0.060626	0.180408	6695	1	0.93271	0.00032255	0.00030421	0.07548	78	4	0.93271
SMG9	6	0.87018	0.63619	0.787552	16135	0	0.80903	0.00033096	0.0003072	0.07548	79	4	0.80903
SYVN1	6	0.86194	0.60975	0.761736	15974	0	10029	0.00033425	0.0003072	0.07548	80	5	10029
KIAA0513	6	0.42957	0.17992	0.369222	9681	1	0.3025	0.00034643	0.00031864	0.077336	81	2	0.3025
MAPK12	6	0.74867	0.40962	0.593984	13715	1	0.33479	0.00035478	0.00032561	0.077402	82	3	0.33479
IMPG2	6	0.9478	0.83181	0.934502	17719	0	0.79012	0.00037328	0.00033008	0.077402	83	3	0.79012
SF3B5	6	0.0027676	0.75867	0.003627	410	3	-0.07005	0.00038399	0.00033058	0.077402	84	3	-0.07005
XPNPEP1	6	0.9976	0.99495	1.0	18832	0	0.8935	0.00040398	0.000346	0.080071	85	5	0.8935
ATAD5	6	0.91695	0.7571	0.884056	17086	0	0.15985	0.00042928	0.00036043	0.08071	86	2	0.15985
UBTD1	6	0.42609	0.17992	0.369222	9651	1	0.75766	0.00043161	0.00036043	0.08071	87	3	0.75766
CHPT1	6	0.70559	0.35725	0.549509	12953	1	0.86273	0.00043654	0.00036093	0.08071	88	4	0.86273
EPB41	6	0.98828	0.96711	1.0	18613	0	0.9175	0.00044381	0.00037237	0.082343	89	4	0.9175
CHRNA7	4	0.057777	0.0063442	0.044358	2658	2	-0.34417	0.00044414	0.00027337	0.073923	90	1	-0.34417
TFPT	6	0.8966	0.71158	0.851484	16673	0	0.88196	0.00046317	0.00040122	0.084206	91	5	0.88196
BIRC2	6	0.99891	0.99796	1.0	18860	0	0.93758	0.0004641	0.00040471	0.084206	92	4	0.93758
HTRA3	6	0.75863	0.41342	0.593984	13909	1	0.50279	0.00046513	0.00040471	0.084206	93	3	0.50279
FXYD7	6	0.65924	0.3081	0.503262	12217	1	0.81583	0.00047665	0.0004052	0.084206	94	5	0.81583
FOSL1	6	0.86653	0.62588	0.777838	16069	0	0.65426	0.00047975	0.0004052	0.084206	95	3	0.65426
KIAA1671	6	0.73023	0.37582	0.562284	13362	1	0.45812	0.00048731	0.00041117	0.084206	96	3	0.45812
FAM47C	6	0.6085	0.2779	0.482234	11519	1	0.73729	0.00049002	0.00041117	0.084206	97	5	0.73729
RHOJ	6	0.35428	0.13707	0.313732	8630	1	0.84602	0.00050504	0.00042361	0.084206	98	4	0.84602
PAXBP1	6	0.21296	0.051066	0.167021	6105	2	0.30406	0.00050629	0.00042361	0.084206	99	3	0.30406
ZNF567	6	0.73925	0.4022	0.591134	13525	1	0.87762	0.00051191	0.00043356	0.084206	100	4	0.87762
PDLIM7	6	0.090978	0.012135	0.06624	3642	2	0.41701	0.00052	0.00043953	0.084206	101	3	0.41701
CYP3A43	6	0.90179	0.72401	0.856918	16787	0	0.97492	0.00052008	0.00043953	0.084206	102	4	0.97492
C1orf159	6	0.10503	0.016771	0.081013	4044	2	0.3601	0.00052542	0.00044003	0.084206	103	3	0.3601
CLN3	6	0.93382	0.79962	0.915126	17425	0	0.93639	0.00052607	0.00044003	0.084206	104	5	0.93639
WIBG	6	0.37694	0.14675	0.318226	9081	1	0.74719	0.00054322	0.00045794	0.086799	105	5	0.74719
DENND5B	6	0.84279	0.55746	0.712555	15600	0	0.82975	0.00056615	0.00046689	0.087661	106	5	0.82975
FOXE1	6	0.9623	0.87945	0.970694	18029	0	0.87108	0.00056851	0.00047286	0.087952	107	3	0.87108
GRIA1	6	0.99282	0.98115	1.0	18720	0	0.62139	0.00060458	0.00049525	0.090517	108	5	0.62139
KPTN	6	0.067557	0.0069183	0.046084	2937	2	0.8818	0.0006064	0.00049575	0.090517	109	4	0.8818
C1QL1	6	0.79245	0.46856	0.643783	14545	0	0.16592	0.00061286	0.00051366	0.092934	110	2	0.16592
RSPH10B2	6	0.19615	0.047423	0.161338	5809	2	0.85464	0.00063704	0.00054748	0.097286	111	4	0.85464
HHATL	6	0.20079	0.048313	0.161792	5893	1	0.85685	0.0006385	0.00054748	0.097286	112	4	0.85685
NPM3	6	0.98641	0.96276	1.0	18574	0	0.77932	0.00068082	0.00063106	0.111145	113	5	0.77932
P2RX7	6	0.99209	0.97965	1.0	18701	0	0.63358	0.00069677	0.0006435	0.111365	114	5	0.63358
TMEM234	6	0.054758	0.005004	0.038948	2556	1	0.20613	0.00069726	0.0006435	0.111365	115	2	0.20613
ACOX3	6	0.075021	0.0089112	0.056195	3165	1	0.90799	0.00071036	0.00067832	0.116379	116	4	0.90799
PTHLH	6	0.7112	0.36099	0.551413	13060	1	0.5903	0.0007284	0.00068778	0.116992	117	3	0.5903
UCK1	6	0.021552	0.0014325	0.018943	1489	2	0.094405	0.00075178	0.0007221	0.121791	118	2	0.094405
AKT1	6	0.80057	0.48267	0.651973	14716	0	0.62002	0.00077007	0.00076588	0.128089	119	5	0.62002
DPEP2	6	0.82228	0.52283	0.687417	15177	0	0.91591	0.00078035	0.00077882	0.129167	120	4	0.91591
PTGER2	6	0.94423	0.82343	0.930131	17647	0	0.16003	0.0007883	0.00079573	0.130524	121	2	0.16003
TCTN3	6	0.94733	0.83181	0.934502	17712	0	0.72278	0.00081967	0.00080668	0.130524	122	5	0.72278
PPEF1	6	0.064423	0.00639	0.044358	2859	3	-0.046161	0.00082595	0.00080668	0.130524	123	3	-0.046161
DNM3	6	0.9558	0.85609	0.952854	17890	0	0.76363	0.00083637	0.00082508	0.131366	124	5	0.76363
PROM1	6	0.99241	0.97965	1.0	18708	0	0.96623	0.00084652	0.00083901	0.132524	125	5	0.96623
IL2RA	6	0.99556	0.98905	1.0	18779	0	0.80937	0.00086842	0.00085095	0.133352	126	5	0.80937
COL4A3BP	6	0.99342	0.98296	1.0	18731	0	0.74123	0.00088647	0.0008609	0.133857	127	5	0.74123
WDR37	6	0.99936	0.99897	1.0	18869	0	0.80428	0.00090064	0.00089672	0.136233	128	5	0.80428
KLHDC8A	6	0.92837	0.78171	0.900583	17313	0	0.69903	0.00090093	0.00089672	0.136233	129	3	0.69903
ENTHD1	6	0.31968	0.10742	0.267056	8009	1	0.78068	0.00090516	0.00091065	0.137301	130	4	0.78068
HBEGF	6	0.99154	0.97643	1.0	18690	0	0.75619	0.00091772	0.00092557	0.138502	131	5	0.75619
ABHD10	6	0.51226	0.21751	0.41232	10467	1	0.29527	0.00092229	0.00094149	0.13886	132	3	0.29527
AP1M1	6	0.9737	0.91596	0.997617	18288	0	0.056291	0.0009377	0.0009609	0.13886	133	2	0.056291
ERMP1	6	0.96353	0.88046	0.970694	18049	0	0.7751	0.000966	0.00098328	0.13886	134	4	0.7751
DYSF	6	0.83306	0.54815	0.709881	15404	0	0.86824	0.000966	0.00098328	0.13886	135	5	0.86824
SNX27	6	0.96382	0.88046	0.970694	18054	0	0.86642	0.00099227	0.00098378	0.13886	136	5	0.86642
TMEM191B	6	0.49995	0.20991	0.405286	10339	1	0.88899	0.0010066	0.00098378	0.13886	137	4	0.88899
POFUT1	6	0.90454	0.72401	0.856918	16843	0	0.58846	0.0010277	0.0010092	0.141438	138	3	0.58846
GBP2	6	0.99409	0.98521	1.0	18745	0	0.79573	0.001058	0.0010435	0.145226	139	4	0.79573
CHD2	6	0.95944	0.86878	0.963146	17968	0	0.85393	0.0010882	0.0010783	0.147538	140	5	0.85393
ROR2	6	0.7523	0.41342	0.593984	13782	1	0.22194	0.0010923	0.0010783	0.147538	141	1	0.22194
PPP1R12A	6	0.99969	0.99963	1.0	18877	0	0.92403	0.0011008	0.0010892	0.147538	142	5	0.92403
SIGLECL1	6	0.99331	0.98275	1.0	18726	0	0.80112	0.0011086	0.0010897	0.147538	143	4	0.80112
HNRNPAB	6	0.85439	0.57843	0.72893	15818	0	0.55998	0.001115	0.0011196	0.147564	144	5	0.55998
IGF1R	6	0.90377	0.72401	0.856918	16833	0	0.83411	0.0011238	0.0011196	0.147564	145	4	0.83411
RASSF7	6	0.34379	0.13031	0.305905	8440	1	0.80194	0.0011364	0.0011196	0.147564	146	5	0.80194
CIAPIN1	6	0.98283	0.9485	1.0	18489	0	0.76016	0.0011364	0.0011196	0.147564	147	5	0.76016
DHRS4L2	4	0.60334	0.29955	0.498007	11463	1	-0.10542	0.0011544	0.00096488	0.13886	148	1	-0.10542
FUT11	6	0.95238	0.84765	0.94764	17825	0	0.77529	0.0011701	0.00114	0.148353	149	3	0.77529
OR51A7	6	0.7213	0.36843	0.555066	13215	1	0.63236	0.0011988	0.0011405	0.148353	150	4	0.63236
TMEM108	6	0.9853	0.95997	1.0	18547	0	0.80299	0.0012106	0.0011708	0.149549	151	4	0.80299
FBXL13	6	0.51673	0.21751	0.41232	10517	1	0.82765	0.0012144	0.0011868	0.149549	152	4	0.82765
KCNJ16	6	0.45121	0.19118	0.380291	9865	1	0.72705	0.0012175	0.0011868	0.149549	153	3	0.72705
SET	6	0.99943	0.99914	1.0	18871	0	0.8937	0.0012334	0.0011873	0.149549	154	5	0.8937
NPAS2	6	0.91536	0.75524	0.883442	17051	0	0.6359	0.0012399	0.0011873	0.149549	155	4	0.6359
SZT2	6	0.90115	0.72401	0.856918	16774	0	0.69962	0.0012499	0.0012305	0.154026	156	3	0.69962
ACCS	6	0.98282	0.9485	1.0	18487	0	0.60527	0.0012631	0.001245	0.154858	157	5	0.60527
NUMB	6	0.4322	0.17992	0.369222	9698	1	0.61257	0.001282	0.0013007	0.157236	158	5	0.61257
COL11A1	6	0.98199	0.94696	1.0	18475	0	0.73401	0.0012849	0.0013007	0.157236	159	3	0.73401
ZMAT3	6	0.62907	0.29297	0.496013	11807	1	0.18428	0.0013053	0.001336	0.157236	160	3	0.18428
ZNF225	6	0.99763	0.99503	1.0	18835	0	0.8691	0.0013103	0.001336	0.157236	161	5	0.8691
LRRC3	6	0.76316	0.42096	0.598377	14008	1	0.78426	0.001326	0.001336	0.157236	162	4	0.78426
2012-09-01	6	0.77842	0.43598	0.610968	14273	0	0.82014	0.001326	0.001336	0.157236	163	4	0.82014
YPEL5	6	0.71078	0.36099	0.551413	13051	1	0.92359	0.0013336	0.0013365	0.157236	164	4	0.92359
RCN3	5	0.52422	0.22434	0.422883	10582	1	10222	0.0013505	0.0014718	0.161	165	3	10222
ZNF527	6	0.99684	0.99314	1.0	18809	0	0.81898	0.0013522	0.0013365	0.157236	166	5	0.81898
HIRA	6	0.68686	0.3307	0.521894	12635	1	0.37437	0.0013546	0.0013584	0.157236	167	3	0.37437
TAS2R16	6	0.79648	0.47918	0.651973	14634	0	0.1206	0.0013585	0.0013584	0.157236	168	2	0.1206
DYTN	6	0.62954	0.29676	0.496989	11818	1	0.82094	0.00136	0.0013584	0.157236	169	5	0.82094
FLJ27352	3	0.99509	0.99677	1.0	18766	0	13377	0.0013865	0.00086886	0.134047	170	3	13377
RECQL	6	0.93349	0.79962	0.915126	17421	0	0.54868	0.0013891	0.0013589	0.157236	171	5	0.54868
VPS8	6	0.72045	0.36843	0.555066	13203	1	0.59191	0.001411	0.0014131	0.159794	172	3	0.59191
BRD9	6	0.99138	0.97588	1.0	18686	0	0.8818	0.0014121	0.0014131	0.159794	173	4	0.8818
TG	6	0.54794	0.24395	0.446654	10838	1	0.69545	0.0014196	0.0014131	0.159794	174	3	0.69545
PAQR8	6	0.75091	0.41342	0.593984	13757	1	0.77299	0.0014208	0.0014131	0.159794	175	4	0.77299
KLKB1	6	0.8617	0.60975	0.761736	15969	0	0.10289	0.0014221	0.001435	0.161	176	2	0.10289
ITGB3BP	5	0.77069	0.47506	0.651457	14138	0	0.75509	0.0014251	0.0014723	0.161	177	4	0.75509
ZNF253	6	0.51539	0.21751	0.41232	10505	1	0.65221	0.0014277	0.0014668	0.161	178	5	0.65221
MYO9B	6	0.93442	0.80116	0.916523	17438	0	0.92062	0.0014344	0.0014673	0.161	179	4	0.92062
UBE2Q1	6	0.95708	0.85966	0.955857	17923	0	0.71725	0.0014366	0.0014673	0.161	180	5	0.71725
BEST4	6	0.38778	0.15962	0.33991	9306	1	0.2581	0.0014808	0.0015335	0.166775	181	3	0.2581
CASC5	6	0.31583	0.10611	0.264931	7920	2	-0.10021	0.0014937	0.0015574	0.168451	182	2	-0.10021
CTCFL	6	0.1151	0.018544	0.082147	4329	2	-0.34523	0.0015182	0.0016499	0.176541	183	2	-0.34523
ZADH2	6	0.99156	0.97643	1.0	18691	0	0.64176	0.0015229	0.0016693	0.177662	184	5	0.64176
MXD3	6	0.55021	0.24395	0.446654	10854	1	0.77884	0.0015336	0.0016912	0.178087	185	4	0.77884
AHSA2	6	0.3758	0.14675	0.318226	9058	1	0.41312	0.0015354	0.0016912	0.178087	186	3	0.41312
CCDC74A	6	0.38891	0.15962	0.33991	9327	1	0.3883	0.0015715	0.0017365	0.181892	187	2	0.3883
TMEM229B	6	0.23731	0.059568	0.180408	6525	1	0.72797	0.0015982	0.0017872	0.185257	188	5	0.72797
ASIC3	6	0.97926	0.9339	1.0	18419	0	0.62351	0.0016062	0.0017872	0.185257	189	5	0.62351
KCNJ12	6	0.86653	0.62588	0.777838	16068	0	0.55949	0.0016432	0.0018962	0.195532	190	5	0.55949
STXBP4	6	0.39131	0.16487	0.346154	9374	1	0.83646	0.0016798	0.0020345	0.208712	191	4	0.83646
ID3	6	0.76493	0.42096	0.598377	14041	1	0.69333	0.001707	0.0020593	0.21018	192	5	0.69333
AIRE	6	0.071995	0.0072621	0.046925	3058	1	0.6809	0.0017132	0.0020783	0.211027	193	4	0.6809
ZSWIM3	6	0.9735	0.91596	0.997617	18287	0	0.62639	0.001733	0.0021544	0.217646	194	5	0.62639
RALB	6	0.86308	0.62065	0.772305	16004	0	0.15631	0.0017536	0.0021852	0.219647	195	3	0.15631
OLAH	6	0.5103	0.21373	0.408029	10453	1	0.28342	0.0017606	0.0022061	0.220633	196	3	0.28342
XRCC3	6	0.9461	0.82761	0.932731	17688	0	0.41555	0.0017662	0.002234	0.222302	197	2	0.41555
HTRA2	6	0.24051	0.060625	0.180408	6586	1	0.15805	0.0017844	0.0023006	0.222316	198	2	0.15805
RBFOX2	6	0.98545	0.96038	1.0	18551	0	0.80072	0.0017861	0.0023006	0.222316	199	4	0.80072
TNFSF10	6	0.036299	0.0027817	0.028361	1958	1	0.74188	0.0017893	0.0023006	0.222316	200	4	0.74188
MYF6	6	0.75202	0.41342	0.593984	13776	1	0.46315	0.001793	0.0023006	0.222316	201	3	0.46315
HIST1H2AI	5	0.12688	0.019468	0.083739	4628	2	-0.0026911	0.0017978	0.0016027	0.172411	202	2	-0.0026911
CAMKV	6	0.9992	0.99859	1.0	18866	0	0.69694	0.0018109	0.0023011	0.222316	203	5	0.69694
TMEM61	6	0.1418	0.022831	0.092638	4872	1	0.45563	0.0018142	0.0023011	0.222316	204	3	0.45563
P2RX6	6	0.78092	0.44346	0.618662	14313	0	0.51792	0.0018228	0.0023419	0.224129	205	3	0.51792
PDK3	6	0.76934	0.42474	0.599432	14117	1	0.72831	0.0018376	0.0023424	0.224129	206	4	0.72831
PLXNB2	6	0.55866	0.24768	0.449799	10967	1	0.85185	0.0018485	0.0024001	0.228166	207	4	0.85185
MAP1B	6	0.96965	0.9013	0.986886	18192	0	0.5209	0.0018784	0.00243	0.228166	208	5	0.5209
SMG1	6	0.96748	0.89406	0.981711	18131	0	0.83084	0.0018894	0.0024305	0.228166	209	4	0.83084
SCAP	6	0.15207	0.026564	0.102083	5052	2	0.09635	0.0018908	0.0024305	0.228166	210	2	0.09635
FIG4	6	0.999	0.99822	1.0	18862	0	0.69175	0.0019015	0.0024583	0.228625	211	5	0.69175
CCDC43	6	0.88541	0.6851	0.830686	16440	0	0.41112	0.0019049	0.0024583	0.228625	212	3	0.41112
GPX6	6	0.98143	0.94375	1.0	18460	0	0.58453	0.0019586	0.0026091	0.237868	213	5	0.58453
PRMT8	6	0.67691	0.32316	0.514196	12496	1	0.63412	0.0019721	0.0026096	0.237868	214	3	0.63412
ATN1	6	0.70514	0.35725	0.549509	12941	1	0.78845	0.001995	0.0026369	0.237868	215	4	0.78845
KCNC1	6	0.9126	0.73804	0.86658	16990	0	0.57884	0.002007	0.0026648	0.237868	216	5	0.57884
ALG5	6	0.25772	0.067217	0.19444	6893	2	0.39841	0.0020168	0.0026648	0.237868	217	3	0.39841
MRPL18	6	0.16238	0.027363	0.103848	5236	2	0.070243	0.0020239	0.0026653	0.237868	218	2	0.070243
CEP72	6	0.21972	0.05753	0.180254	6228	1	-0.19099	0.0020239	0.0026653	0.237868	219	1	-0.19099
FKBP7	6	0.55227	0.24395	0.446654	10889	1	-0.21246	0.0020239	0.0026653	0.237868	220	2	-0.21246
SNRPD2	6	0.34853	0.13564	0.313732	8524	2	0.73005	0.0020239	0.0026653	0.237868	221	4	0.73005
CDK5R1	6	0.5064	0.21373	0.408029	10410	1	0.81076	0.0020888	0.0028588	0.247951	222	5	0.81076
ARX	6	0.99248	0.97989	1.0	18709	0	0.8104	0.002096	0.0028588	0.247951	223	4	0.8104
ARRDC3	6	0.43504	0.18364	0.375779	9721	1	0.69851	0.0021026	0.0028588	0.247951	224	3	0.69851
ZNF285	6	0.99671	0.99236	1.0	18805	0	0.60365	0.0021406	0.0029643	0.247951	225	5	0.60365
CDCA2	6	0.54759	0.24021	0.442736	10834	1	0.61522	0.0021495	0.0030011	0.247951	226	4	0.61522
CUL3	6	0.59962	0.27038	0.473021	11414	1	0.80829	0.0021514	0.0030319	0.247951	227	4	0.80829
RPS6KA1	6	0.17339	0.029014	0.106953	5408	2	0.61744	0.0021659	0.0030727	0.247951	228	3	0.61744
MFSD2A	6	0.075545	0.0092908	0.058183	3180	1	0.69802	0.0021925	0.0031548	0.247951	229	5	0.69802
PLTP	6	0.10835	0.017361	0.081013	4125	2	-0.019904	0.0022101	0.0031956	0.247951	230	1	-0.019904
PPP1CC	6	0.99908	0.99839	1.0	18863	0	0.81741	0.0022256	0.0031956	0.247951	231	5	0.81741
FCGR3B	6	0.11032	0.017361	0.081013	4183	3	-0.41387	0.0022336	0.0031956	0.247951	232	2	-0.41387
FBXO33	6	0.99835	0.99637	1.0	18848	0	0.79012	0.002254	0.0031961	0.247951	233	4	0.79012
IQCC	6	0.89541	0.70512	0.84457	16655	0	0.80143	0.0022557	0.0031961	0.247951	234	4	0.80143
NCSTN	6	0.99276	0.98082	1.0	18719	0	0.51685	0.0022719	0.0031961	0.247951	235	5	0.51685
NCR3	6	0.9994	0.99911	1.0	18870	0	0.59663	0.0022969	0.0032284	0.247951	236	5	0.59663
HSD17B12	6	0.99981	0.99984	1.0	18879	0	0.66744	0.0023037	0.0032284	0.247951	237	5	0.66744
PRRT3	6	0.72555	0.37207	0.559746	13285	1	0.34891	0.002309	0.0032284	0.247951	238	3	0.34891
KATNB1	6	0.15669	0.026565	0.102083	5138	2	-0.017477	0.0023165	0.0032284	0.247951	239	2	-0.017477
ZFAT	6	0.99853	0.99704	1.0	18850	0	0.66236	0.0023225	0.0032289	0.247951	240	4	0.66236
MBOAT7	6	0.81118	0.50311	0.670069	14937	0	0.59597	0.0023269	0.0032289	0.247951	241	5	0.59597
PI4KB	6	0.99683	0.99314	1.0	18808	0	0.77592	0.0023364	0.0032289	0.247951	242	4	0.77592
PTRHD1	6	0.24712	0.060626	0.180408	6707	2	0.82942	0.0023671	0.0032677	0.247951	243	4	0.82942
DONSON	6	0.098887	0.015684	0.079834	3868	2	-0.28691	0.0023697	0.0032677	0.247951	244	1	-0.28691
RAB35	6	0.98153	0.94535	1.0	18463	0	0.53853	0.0023708	0.0032677	0.247951	245	4	0.53853
BIK	6	0.65918	0.3081	0.503262	12214	1	0.81654	0.0023981	0.0033424	0.247951	246	4	0.81654
SNX31	6	0.98591	0.96162	1.0	18561	0	0.62789	0.0024208	0.0033429	0.247951	247	5	0.62789
PRLR	6	0.34835	0.13564	0.313732	8520	2	0.8196	0.0024269	0.0033429	0.247951	248	4	0.8196
MAML1	6	0.62045	0.28919	0.490289	11682	1	0.70919	0.0024542	0.0034568	0.247951	249	5	0.70919
CHD9	6	0.75011	0.41342	0.593984	13741	1	0.69652	0.0024842	0.0034901	0.247951	250	5	0.69652
KLHL7	6	0.91014	0.73501	0.866031	16940	0	0.56374	0.0025015	0.0034901	0.247951	251	3	0.56374
ZDHHC12	6	0.7555	0.41342	0.593984	13847	1	0.16513	0.0025027	0.0034901	0.247951	252	3	0.16513
SERPINB6	6	0.24863	0.061743	0.18202	6729	1	0.75838	0.0025157	0.0034906	0.247951	253	4	0.75838
LHFPL5	6	0.56156	0.24768	0.449799	10998	1	0.54985	0.0025473	0.0035269	0.247951	254	5	0.54985
OTUD5	6	0.99951	0.99928	1.0	18873	0	0.77982	0.0025662	0.0035274	0.247951	255	5	0.77982
CEP95	6	0.89139	0.69631	0.837598	16580	0	0.68693	0.0025665	0.0035274	0.247951	256	3	0.68693
BHLHE22	6	0.9996	0.99946	1.0	18874	0	0.55425	0.0025768	0.0035642	0.247951	257	5	0.55425
CRYZL1	6	0.97859	0.93138	1.0	18403	0	0.79585	0.0025825	0.0035642	0.247951	258	4	0.79585
HMHA1	6	0.87579	0.65146	0.799739	16256	0	0.89838	0.0025984	0.0035647	0.247951	259	4	0.89838
GRAMD1B	6	0.74233	0.4022	0.591134	13583	1	0.5495	0.0026051	0.0035647	0.247951	260	5	0.5495
BCL6	6	0.45591	0.19118	0.380291	9905	1	0.092324	0.002618	0.003605	0.247951	261	2	0.092324
IFNLR1	6	0.97838	0.93137	1.0	18399	0	0.76331	0.002622	0.003605	0.247951	262	4	0.76331
TLK2	6	0.99819	0.99609	1.0	18844	0	0.55363	0.0026294	0.0036055	0.247951	263	5	0.55363
USP34	6	0.041092	0.0034543	0.032402	2123	3	-0.59561	0.0026357	0.0036055	0.247951	264	1	-0.59561
ARCN1	6	0.81789	0.50976	0.674551	15077	0	-0.0021372	0.0026367	0.0036055	0.247951	265	2	-0.0021372
SGPP2	6	0.89255	0.69855	0.839782	16602	0	0.60348	0.0026481	0.0036055	0.247951	266	5	0.60348
WWP1	6	0.99738	0.99442	1.0	18827	0	0.72335	0.0026492	0.0036055	0.247951	267	4	0.72335
C16orf54	6	0.21651	0.05753	0.180254	6170	2	0.45122	0.0026582	0.0036498	0.247951	268	3	0.45122
ABCD4	6	0.68056	0.32316	0.514196	12551	1	0.49952	0.0026585	0.0036498	0.247951	269	5	0.49952
NRN1L	6	0.88692	0.69189	0.836979	16477	0	0.75873	0.0026594	0.0036498	0.247951	270	4	0.75873
CYLC2	6	0.33793	0.12618	0.299465	8338	1	0.56749	0.0026777	0.0037075	0.247951	271	4	0.56749
PCDHGC5	2	0.6714	0.50734	0.674551	12413	0	1238	0.0027079	0.00082409	0.131366	272	1	1238
NEURL1B	6	0.99062	0.97313	1.0	18668	0	0.5138	0.0027162	0.0037075	0.247951	273	5	0.5138
ABRACL	6	0.92993	0.78506	0.902513	17349	0	0.80043	0.0027259	0.003708	0.247951	274	4	0.80043
CCDC91	6	0.99584	0.98996	1.0	18785	0	0.60771	0.0027273	0.003708	0.247951	275	5	0.60771
EHBP1	6	0.13473	0.022164	0.091271	4748	2	-0.10125	0.0027421	0.003708	0.247951	276	2	-0.10125
ITGB1BP2	6	0.55655	0.24768	0.449799	10941	1	0.70944	0.0027488	0.003708	0.247951	277	4	0.70944
CCDC61	6	0.62197	0.28919	0.490289	11702	1	0.64174	0.0027546	0.003708	0.247951	278	5	0.64174
DACH1	6	0.84154	0.55439	0.71032	15579	0	0.5789	0.0027591	0.003708	0.247951	279	3	0.5789
BRK1	6	0.87035	0.63747	0.789043	16138	0	0.58795	0.0027747	0.003708	0.247951	280	4	0.58795
NME4	6	0.9703	0.90304	0.987383	18204	0	0.51119	0.0027815	0.003708	0.247951	281	5	0.51119
KCNIP2	6	0.26483	0.074873	0.209699	7018	1	0.63131	0.0027875	0.0037289	0.247951	282	5	0.63131
HIST3H2BB	6	0.31238	0.10487	0.264526	7864	2	-0.1722	0.0028044	0.0037498	0.247951	283	2	-0.1722
TMEM132E	6	0.99806	0.99565	1.0	18841	0	0.4748	0.0028167	0.0037503	0.247951	284	3	0.4748
SI	6	0.19997	0.048313	0.161792	5873	2	0.69081	0.0028177	0.0037503	0.247951	285	4	0.69081
C17orf49	6	0.99878	0.99771	1.0	18856	0	0.69438	0.0028477	0.0038423	0.247951	286	5	0.69438
DHODH	6	0.09787	0.015683	0.079834	3846	3	-0.47214	0.0028485	0.0038423	0.247951	287	2	-0.47214
SMEK1	6	0.42357	0.17618	0.364176	9632	1	0.76279	0.0028733	0.0038792	0.247951	288	4	0.76279
ERCC6	2	0.9971	0.99905	1.0	18815	0	10181	0.0029024	0.00095393	0.13886	289	2	10181
SLC25A25	6	0.81263	0.50311	0.670069	14967	0	0.74752	0.0029039	0.0039896	0.247951	290	4	0.74752
MTMR2	6	0.98671	0.96424	1.0	18584	0	0.74675	0.002922	0.0040428	0.247951	291	4	0.74675
CALCR	6	0.90197	0.72401	0.856918	16793	0	0.68706	0.0029247	0.0040667	0.247951	292	4	0.68706
FAM104A	6	0.092016	0.013115	0.069924	3672	2	-0.30574	0.0029282	0.0040667	0.247951	293	2	-0.30574
BCL7C	6	0.52984	0.23263	0.435779	10654	1	0.24669	0.0029282	0.0040667	0.247951	294	2	0.24669
UPRT	6	0.99926	0.99875	1.0	18867	0	0.71325	0.0029532	0.0040667	0.247951	295	4	0.71325
BID	6	0.98669	0.96424	1.0	18582	0	0.70295	0.0029568	0.0040667	0.247951	296	4	0.70295
SLC25A14	6	0.72476	0.36843	0.555066	13272	1	0.52918	0.0029771	0.0040672	0.247951	297	3	0.52918
TMEM178A	6	0.3613	0.13997	0.315764	8767	2	0.36115	0.0029852	0.0040672	0.247951	298	3	0.36115
OR13C4	6	0.98329	0.95002	1.0	18501	0	0.4763	0.0030019	0.0041055	0.247951	299	5	0.4763
RPUSD1	6	0.4383	0.18742	0.38003	9751	1	-0.091273	0.0030134	0.0041055	0.247951	300	2	-0.091273
PLEKHF2	6	0.080899	0.010115	0.059719	3352	1	0.66695	0.0030172	0.004106	0.247951	301	4	0.66695
OR52H1	6	0.99725	0.99407	1.0	18820	0	0.56302	0.0030383	0.0041602	0.247951	302	5	0.56302
JTB	6	0.46741	0.19492	0.380291	10004	1	0.69998	0.0030395	0.0041602	0.247951	303	4	0.69998
PRDM5	6	0.98902	0.96848	1.0	18630	0	0.69013	0.003044	0.0041602	0.247951	304	4	0.69013
LRMP	6	0.96961	0.9013	0.986886	18191	0	0.84652	0.0030601	0.0041607	0.247951	305	4	0.84652
TCF24	6	0.55715	0.24768	0.449799	10952	1	0.27987	0.0030611	0.0041607	0.247951	306	3	0.27987
PPP1R21	6	0.2813	0.084662	0.231098	7312	1	0.62314	0.0030685	0.0041607	0.247951	307	3	0.62314
FAM3B	6	0.95541	0.85609	0.952854	17885	0	0.35127	0.0031122	0.004414	0.247951	308	2	0.35127
SPNS1	6	0.7537	0.41342	0.593984	13813	1	0.62506	0.003149	0.0045627	0.247951	309	3	0.62506
FBXO2	6	0.85744	0.58144	0.731419	15882	0	-0.10338	0.0031675	0.0045627	0.247951	310	2	-0.10338
LRRC58	6	0.39102	0.16487	0.346154	9366	1	-0.18027	0.0031675	0.0045627	0.247951	311	1	-0.18027
KRT23	6	0.23788	0.059568	0.180408	6535	1	0.12681	0.0031675	0.0045627	0.247951	312	2	0.12681
ALDH1L1	6	0.235	0.059568	0.180408	6483	2	0.71819	0.0031792	0.0045627	0.247951	313	4	0.71819
DDX60	6	0.73214	0.38711	0.575197	13399	1	0.58148	0.0031977	0.0045632	0.247951	314	4	0.58148
CPED1	6	0.38332	0.15583	0.335242	9211	2	0.62364	0.0032014	0.0045632	0.247951	315	3	0.62364
DCDC1	6	0.4617	0.19118	0.380291	9958	1	0.68117	0.0032213	0.0045632	0.247951	316	4	0.68117
CLEC2A	6	0.64264	0.30058	0.498007	11989	1	0.59432	0.0032214	0.0045632	0.247951	317	3	0.59432
YIPF3	6	0.1231	0.018847	0.082147	4558	2	0.28444	0.0032258	0.0045632	0.247951	318	2	0.28444
MRFAP1L1	6	0.80815	0.49299	0.662313	14867	0	0.38586	0.0032293	0.0045632	0.247951	319	3	0.38586
CEP68	6	0.84858	0.56652	0.719064	15706	0	0.60784	0.0032344	0.0046463	0.247951	320	3	0.60784
SLC38A2	6	0.96396	0.88046	0.970694	18056	0	0.24463	0.0032738	0.0046821	0.247951	321	3	0.24463
CDC20	6	0.23681	0.059568	0.180408	6516	2	0.29382	0.0032918	0.0047164	0.247951	322	3	0.29382
RNMTL1	6	0.79423	0.47918	0.651973	14583	0	0.72946	0.0033191	0.0047164	0.247951	323	4	0.72946
STK32A	6	0.99584	0.98996	1.0	18784	0	0.7077	0.0033221	0.0047169	0.247951	324	4	0.7077
ECSCR	6	0.8637	0.62065	0.772305	16012	0	0.035601	0.003327	0.0047169	0.247951	325	2	0.035601
TRMT61B	6	0.90039	0.72199	0.856918	16757	0	0.62022	0.003356	0.0047557	0.247951	326	3	0.62022
PAH	6	0.75844	0.41342	0.593984	13905	1	0.38932	0.0033604	0.0047557	0.247951	327	3	0.38932
EDDM3B	6	0.93985	0.81335	0.923874	17547	0	0.79149	0.0033791	0.0047562	0.247951	328	4	0.79149
HMGCL	6	0.98975	0.97013	1.0	18646	0	0.33036	0.0033834	0.0047562	0.247951	329	2	0.33036
NFRKB	6	0.3661	0.14376	0.318226	8864	1	0.6937	0.0033913	0.0048025	0.247951	330	4	0.6937
PDCL2	6	0.88427	0.6781	0.823456	16418	0	0.332	0.0034065	0.0048025	0.247951	331	3	0.332
YTHDF2	6	0.13178	0.021543	0.090971	4706	2	0.22051	0.0034104	0.0048025	0.247951	332	3	0.22051
EYA4	6	0.30476	0.10357	0.263821	7739	2	0.11275	0.0034333	0.0048025	0.247951	333	2	0.11275
RNF139	6	0.8759	0.65146	0.799739	16259	0	0.39815	0.0034374	0.0048025	0.247951	334	3	0.39815
PLP2	6	0.9805	0.93979	1.0	18436	0	0.69298	0.0034817	0.0048025	0.247951	335	4	0.69298
FLRT2	6	0.038472	0.0032643	0.031603	2025	3	-0.47823	0.0034864	0.0048025	0.247951	336	1	-0.47823
CNDP1	6	0.94768	0.83181	0.934502	17717	0	0.1873	0.0035396	0.0048025	0.247951	337	2	0.1873
TYW3	6	0.88488	0.6781	0.823456	16432	0	0.55131	0.0035807	0.0048025	0.247951	338	3	0.55131
RNF10	6	0.87899	0.66132	0.809443	16303	0	0.72743	0.0036112	0.004803	0.247951	339	4	0.72743
GPR33	6	0.97375	0.91596	0.997617	18289	0	0.69503	0.0036257	0.004803	0.247951	340	3	0.69503
VAV1	6	0.99875	0.99771	1.0	18855	0	0.78548	0.0036443	0.004803	0.247951	341	4	0.78548
ASCL1	6	0.2442	0.060626	0.180408	6649	2	0.084843	0.0036459	0.004803	0.247951	342	3	0.084843
PARP2	6	0.038545	0.0032643	0.031603	2030	2	0.64742	0.0036757	0.004803	0.247951	343	3	0.64742
ATP6V1G1	6	0.82105	0.52283	0.687417	15147	0	0.76636	0.0036823	0.004803	0.247951	344	4	0.76636
TMEM204	6	0.9821	0.94696	1.0	18476	0	0.68059	0.0036949	0.004803	0.247951	345	4	0.68059
INPP5B	6	0.89259	0.69855	0.839782	16604	0	0.71668	0.0037111	0.004803	0.247951	346	4	0.71668
ZFYVE20	6	0.8617	0.60975	0.761736	15971	0	0.41	0.0037174	0.004803	0.247951	347	3	0.41
RRAGC	6	0.31091	0.10487	0.264526	7843	1	0.64323	0.0037182	0.004803	0.247951	348	3	0.64323
PGM3	6	0.12513	0.019177	0.082525	4598	1	0.69985	0.0037476	0.004803	0.247951	349	3	0.69985
MYBPC2	6	0.62471	0.28919	0.490289	11740	1	0.16213	0.0037536	0.004803	0.247951	350	2	0.16213
ERP44	6	0.93575	0.80424	0.916799	17467	0	0.72008	0.0038022	0.004803	0.247951	351	4	0.72008
AKAP6	6	0.074498	0.0087371	0.055307	3143	2	0.24873	0.0038026	0.004803	0.247951	352	3	0.24873
ZNF554	6	0.95106	0.8438	0.944448	17796	0	0.72607	0.0038128	0.004803	0.247951	353	4	0.72607
B3GALTL	6	0.048357	0.0041254	0.034585	2354	1	0.52694	0.0038246	0.004803	0.247951	354	3	0.52694
NDUFV2	6	0.9808	0.94095	1.0	18446	0	0.7353	0.0038429	0.0049244	0.247951	355	4	0.7353
MAP7D1	6	0.79361	0.47211	0.647506	14570	0	0.6926	0.0038437	0.0049244	0.247951	356	3	0.6926
GNA11	6	0.45151	0.19118	0.380291	9867	1	-0.064091	0.0038584	0.0049249	0.247951	357	1	-0.064091
FZD7	6	0.34447	0.13031	0.305905	8458	1	0.42749	0.0038584	0.0049249	0.247951	358	2	0.42749
CERS5	6	0.87522	0.64895	0.797449	16245	0	-0.13663	0.0038584	0.0049249	0.247951	359	1	-0.13663
RASGEF1A	6	0.99722	0.99407	1.0	18818	0	0.30483	0.0038584	0.0049249	0.247951	360	1	0.30483
SPRR1A	6	0.62631	0.28919	0.490289	11760	1	0.51262	0.0039455	0.0049672	0.247951	361	3	0.51262
GPR174	6	0.64551	0.30058	0.498007	12032	1	0.16215	0.0039663	0.005008	0.247951	362	2	0.16215
TPH2	6	0.77749	0.43598	0.610968	14254	0	0.70864	0.0039824	0.0050085	0.247951	363	4	0.70864
CLN8	6	0.9871	0.9646	1.0	18592	0	0.62274	0.0039898	0.0050622	0.247951	364	4	0.62274
GGT5	6	0.038545	0.0032643	0.031603	2049	1	0.089014	0.0040058	0.0050627	0.247951	365	2	0.089014
GLCCI1	6	0.96666	0.89219	0.981071	18116	0	0.65873	0.0040159	0.0050871	0.247951	366	4	0.65873
WDPCP	6	0.78191	0.44346	0.618662	14331	0	0.14525	0.0040178	0.0051114	0.247951	367	2	0.14525
NPL	6	0.059326	0.0059169	0.043313	2705	2	0.63149	0.0040281	0.0051114	0.247951	368	3	0.63149
AMDHD2	6	0.74611	0.40593	0.592891	13661	1	0.7	0.0040403	0.0051114	0.247951	369	4	0.7
KANK3	6	0.35712	0.13707	0.313732	8694	2	0.54126	0.004059	0.0051114	0.247951	370	3	0.54126
C22orf26	6	0.62727	0.28919	0.490289	11774	1	0.44216	0.0040685	0.0051114	0.247951	371	2	0.44216
MUM1	6	0.5075	0.21373	0.408029	10423	1	0.12745	0.0040685	0.0051114	0.247951	372	2	0.12745
ACSF3	6	0.14009	0.022831	0.092638	4843	2	0.12592	0.0040709	0.0051114	0.247951	373	3	0.12592
PLCB2	6	0.57234	0.25905	0.46264	11116	1	0.64126	0.0041321	0.0051119	0.247951	374	3	0.64126
ICAM1	6	0.74349	0.40592	0.592891	13610	1	0.20385	0.0041506	0.0051119	0.247951	375	3	0.20385
EMX2	6	0.67966	0.32316	0.514196	12535	1	0.30769	0.0041506	0.0051119	0.247951	376	3	0.30769
GALC	6	0.80319	0.48267	0.651973	14765	0	0.2086	0.0041676	0.0051119	0.247951	377	3	0.2086
CACNA2D2	6	0.69523	0.34962	0.544584	12764	1	0.67693	0.0041679	0.0051119	0.247951	378	4	0.67693
UMODL1	6	0.42266	0.17618	0.364176	9623	1	0.61261	0.0041695	0.0051119	0.247951	379	4	0.61261
FAM193A	6	0.36358	0.13997	0.315764	8815	1	0.31962	0.0041761	0.0051507	0.247951	380	2	0.31962
FCAMR	6	0.77416	0.42849	0.603435	14196	0	0.74694	0.0041802	0.0051507	0.247951	381	4	0.74694
HPCAL1	6	0.77209	0.42474	0.599432	14163	1	0.6092	0.0041932	0.0051507	0.247951	382	3	0.6092
USP46	6	0.97384	0.91671	0.998322	18292	0	0.7709	0.0042052	0.0051512	0.247951	383	4	0.7709
OR5I1	6	0.74644	0.40593	0.592891	13664	1	0.027091	0.0042059	0.0051512	0.247951	384	2	0.027091
LUC7L	6	0.96414	0.88046	0.970694	18061	0	0.5947	0.0042129	0.0051512	0.247951	385	3	0.5947
SMC1B	6	0.83059	0.54199	0.705064	15343	0	0.64751	0.0042257	0.0052005	0.247951	386	4	0.64751
NUP85	6	0.85217	0.57843	0.72893	15780	0	0.41898	0.0042303	0.0052005	0.247951	387	3	0.41898
NUP37	6	0.22908	0.058518	0.180408	6376	2	0.53875	0.0042532	0.0052005	0.247951	388	3	0.53875
CCDC73	5	0.31668	0.11781	0.283849	7943	1	0.36608	0.0042793	0.0041135	0.247951	389	2	0.36608
ZMIZ1	6	0.99719	0.99389	1.0	18817	0	0.55377	0.0042915	0.005201	0.247951	390	4	0.55377
TALDO1	6	0.31666	0.10611	0.264931	7942	2	-0.03132	0.0043023	0.005201	0.247951	391	2	-0.03132
CCDC36	6	0.51573	0.21751	0.41232	10508	1	0.27583	0.00431	0.005201	0.247951	392	2	0.27583
SMDT1	6	0.33063	0.11818	0.283849	8208	2	-0.34433	0.00431	0.005201	0.247951	393	2	-0.34433
WIPI2	6	0.034463	0.002525	0.0262	1895	2	-0.12867	0.0043896	0.0052507	0.247951	394	2	-0.12867
RAP1A	6	0.17236	0.029014	0.106953	5397	1	0.73696	0.0044171	0.0052512	0.247951	395	4	0.73696
MESP2	6	0.62064	0.28919	0.490289	11686	1	0.46593	0.0044281	0.0052512	0.247951	396	3	0.46593
RPSA	6	0.12197	0.018847	0.082147	4538	2	-0.20076	0.0044428	0.0052512	0.247951	397	1	-0.20076
FOXA1	6	0.91703	0.7571	0.884056	17087	0	0.32554	0.0044434	0.0052512	0.247951	398	3	0.32554
ARSJ	6	0.67019	0.31943	0.513638	12393	1	0.50733	0.0044728	0.005301	0.247951	399	3	0.50733
TRIM61	6	0.97956	0.93517	1.0	18425	0	0.5557	0.0044959	0.005301	0.247951	400	4	0.5557
PPP1R14A	6	0.7475	0.40593	0.592891	13685	1	0.40159	0.0045048	0.005301	0.247951	401	3	0.40159
ADIPOR1	6	0.65143	0.30434	0.500004	12115	1	0.49801	0.004549	0.005301	0.247951	402	3	0.49801
SH2D5	6	0.74898	0.40962	0.593984	13718	1	0.49818	0.0045604	0.005301	0.247951	403	3	0.49818
ARL4C	6	0.076443	0.0096988	0.059579	3211	1	0.58315	0.0045667	0.005301	0.247951	404	3	0.58315
TRIM10	6	0.93645	0.80424	0.916799	17484	0	0.35866	0.0045703	0.005301	0.247951	405	3	0.35866
SOX12	6	0.5132	0.21751	0.41232	10479	1	0.58243	0.0045775	0.005301	0.247951	406	3	0.58243
SCN9A	6	0.26194	0.073717	0.209699	6967	1	0.66459	0.0046028	0.005301	0.247951	407	3	0.66459
ITFG2	6	0.85028	0.56652	0.719064	15741	0	0.35721	0.0046066	0.005301	0.247951	408	2	0.35721
DNAJB1	6	0.76007	0.42096	0.598377	13939	1	0.38791	0.0046336	0.005301	0.247951	409	3	0.38791
CORO1A	6	0.66761	0.31943	0.513638	12353	1	0.35391	0.0046636	0.0053015	0.247951	410	3	0.35391
ELOVL7	6	0.66789	0.31943	0.513638	12358	1	0.5667	0.004675	0.0053015	0.247951	411	4	0.5667
AKTIP	6	0.71746	0.36843	0.555066	13160	1	0.70228	0.0046911	0.0053015	0.247951	412	4	0.70228
TOR4A	6	0.74947	0.41342	0.593984	13732	1	0.29527	0.0047083	0.0053015	0.247951	413	2	0.29527
C9orf41	6	0.75133	0.41342	0.593984	13765	1	0.63182	0.0047365	0.0053015	0.247951	414	4	0.63182
PIK3CA	6	0.88096	0.66609	0.812389	16348	0	0.44301	0.0047614	0.0053015	0.247951	415	3	0.44301
C15orf32	6	0.79345	0.47211	0.647506	14568	0	0.096571	0.0047614	0.0053015	0.247951	416	1	0.096571
PRM1	6	0.096342	0.014348	0.074972	3792	1	0.17255	0.004841	0.0053015	0.247951	417	2	0.17255
BPIFA2	6	0.88068	0.66609	0.812389	16342	0	0.16684	0.004841	0.0053015	0.247951	418	2	0.16684
MAX	6	0.0075574	0.0002087	0.005641	729	4	-0.88583	0.0048453	0.0053015	0.247951	419	2	-0.88583
FBXO11	6	0.9922	0.97965	1.0	18703	0	0.61509	0.0048534	0.0053015	0.247951	420	4	0.61509
SLC30A1	6	0.63732	0.29676	0.496989	11923	1	0.51664	0.0048605	0.0053015	0.247951	421	3	0.51664
LZTS1	6	0.3936	0.16487	0.346154	9399	1	0.54512	0.004875	0.0053482	0.247951	422	3	0.54512
SLC7A14	6	0.95593	0.85609	0.952854	17893	0	0.67157	0.0049275	0.0055338	0.247951	423	4	0.67157
VIPAS39	6	0.97773	0.9307	1.0	18385	0	0.42459	0.0049323	0.0055338	0.247951	424	3	0.42459
RCCD1	6	0.96874	0.89681	0.983433	18165	0	0.67807	0.0049452	0.0055338	0.247951	425	4	0.67807
CYB5R4	6	0.85163	0.57549	0.72893	15770	0	0.10337	0.0049472	0.0055338	0.247951	426	1	0.10337
BOLL	6	0.31238	0.10487	0.264526	7862	2	-0.13121	0.0049472	0.0055338	0.247951	427	2	-0.13121
TMSB10	6	0.36337	0.13997	0.315764	8811	2	0.7672	0.00497	0.0055338	0.247951	428	4	0.7672
LOC100287036	6	0.96792	0.89495	0.982588	18145	0	0.4466	0.0049714	0.0055338	0.247951	429	3	0.4466
HORMAD1	4	0.75448	0.5122	0.677741	13830	0	0.57408	0.0049918	0.0057069	0.247951	430	2	0.57408
KBTBD2	6	0.99083	0.97425	1.0	18674	0	0.66692	0.0050197	0.0055343	0.247951	431	4	0.66692
NXF1	6	0.17322	0.029014	0.106953	5405	1	0.19167	0.0050268	0.0055343	0.247951	432	1	0.19167
C3orf18	6	0.81001	0.49972	0.669686	14906	0	0.45207	0.0050395	0.0055343	0.247951	433	3	0.45207
JAG1	6	0.79192	0.46856	0.643783	14531	0	0.64944	0.0050406	0.0055343	0.247951	434	4	0.64944
SLC4A1AP	6	0.62847	0.29108	0.493447	11795	1	0.40606	0.0050525	0.0055865	0.247951	435	3	0.40606
UCHL1	6	0.71992	0.36843	0.555066	13195	1	0.61366	0.0050657	0.0055865	0.247951	436	4	0.61366
AIFM2	6	0.35755	0.13852	0.315764	8703	1	0.18256	0.0050664	0.0055865	0.247951	437	3	0.18256
GLP2R	6	0.37636	0.14675	0.318226	9071	2	0.040613	0.0050711	0.005587	0.247951	438	2	0.040613
DNM2	6	0.0055318	0.0001679	0.005212	605	4	-10577	0.0050799	0.005587	0.247951	439	1	-10577
HSPA5	5	0.039647	0.0035598	0.033313	2077	2	-0.13953	0.0051201	0.0052875	0.247951	440	1	-0.13953
WDR16	6	0.97692	0.92674	1.0	18360	0	0.67203	0.0051543	0.005691	0.247951	441	4	0.67203
ID4	6	0.090521	0.012135	0.06624	3628	1	0.027746	0.00516	0.005691	0.247951	442	2	0.027746
OR5AC2	6	0.70805	0.35726	0.549509	12995	1	0.55727	0.005166	0.005691	0.247951	443	3	0.55727
SPATA12	6	0.99436	0.98608	1.0	18752	0	0.64482	0.0052073	0.005691	0.247951	444	4	0.64482
AP4S1	6	0.53659	0.23641	0.43776	10721	1	0.67466	0.0052344	0.005691	0.247951	445	4	0.67466
RAB11A	6	0.0054694	0.0001679	0.005212	597	2	0.12517	0.0052391	0.005691	0.247951	446	2	0.12517
CREB3L2	6	0.55155	0.24395	0.446654	10878	1	-0.018883	0.0052566	0.0056915	0.247951	447	2	-0.018883
POLR2D	6	0.0067733	0.00019477	0.00561	683	4	-0.86063	0.0052922	0.0056915	0.247951	448	1	-0.86063
GPR107	6	0.70343	0.35725	0.549509	12909	1	0.3193	0.0053113	0.0056915	0.247951	449	2	0.3193
C18orf8	6	0.39579	0.16487	0.346154	9418	1	0.1795	0.0053184	0.0056915	0.247951	450	3	0.1795
ITPR2	6	0.98405	0.95566	1.0	18518	0	0.60104	0.005337	0.0056915	0.247951	451	3	0.60104
HMGXB3	6	0.99815	0.99584	1.0	18843	0	0.61611	0.0053383	0.0056915	0.247951	452	4	0.61611
STRIP1	6	0.92037	0.76252	0.886953	17154	0	0.041331	0.0053446	0.0056915	0.247951	453	2	0.041331
SPDYE4	6	0.14407	0.022831	0.092638	4901	2	-0.21807	0.0053452	0.0056915	0.247951	454	2	-0.21807
USP13	6	0.92737	0.77489	0.89392	17293	0	0.59968	0.0053766	0.0056915	0.247951	455	4	0.59968
SNED1	6	0.7598	0.42096	0.598377	13932	1	-0.079277	0.0053983	0.0057562	0.247951	456	1	-0.079277
OR13D1	6	0.84154	0.55439	0.71032	15580	0	0.70454	0.0054047	0.0057562	0.247951	457	4	0.70454
C16orf87	6	0.72278	0.36843	0.555066	13238	1	0.41616	0.0054319	0.0057567	0.247951	458	3	0.41616
GCAT	6	0.95178	0.8438	0.944448	17812	0	0.65511	0.0054409	0.0057567	0.247951	459	4	0.65511
ZFP36	6	0.90486	0.72401	0.856918	16849	0	0.10149	0.0054514	0.0058129	0.247951	460	2	0.10149
LZTS2	6	0.96205	0.87945	0.970694	18025	0	0.78904	0.0054933	0.0058731	0.247951	461	4	0.78904
PRICKLE4	6	0.35506	0.13707	0.313732	8644	1	0.41645	0.005513	0.0058736	0.247951	462	3	0.41645
LRP1	6	0.99044	0.97256	1.0	18662	0	0.64634	0.0055299	0.0058736	0.247951	463	4	0.64634
MEX3C	6	0.73629	0.39841	0.588914	13472	1	0.3785	0.0055299	0.0058736	0.247951	464	3	0.3785
SLIT2	4	0.73473	0.47594	0.651973	13450	0	0.77438	0.0055728	0.0063158	0.253935	465	3	0.77438
KIAA1033	6	0.9481	0.83181	0.934502	17729	0	0.78937	0.0055961	0.0059298	0.247951	466	4	0.78937
SLA2	6	0.17728	0.03073	0.11138	5480	1	-0.13432	0.0056106	0.0059298	0.247951	467	1	-0.13432
GOLGB1	6	0.9296	0.78338	0.900996	17342	0	0.62787	0.0056307	0.0059298	0.247951	468	4	0.62787
RBL1	6	0.18799	0.03723	0.131075	5652	1	0.32902	0.0056543	0.0059303	0.247951	469	2	0.32902
PRKCQ	6	0.93772	0.80579	0.918229	17506	0	0.20398	0.0056543	0.0059303	0.247951	470	2	0.20398
DPH3P1	6	0.18088	0.031613	0.112917	5542	1	0.68091	0.005666	0.0059303	0.247951	471	4	0.68091
PM20D2	6	0.98029	0.93865	1.0	18434	0	0.48233	0.005669	0.0059303	0.247951	472	3	0.48233
EGR1	6	0.82907	0.53887	0.702281	15318	0	0.59194	0.0056772	0.0059303	0.247951	473	3	0.59194
RCN2	6	0.63957	0.30058	0.498007	11952	1	0.73564	0.0056901	0.0059303	0.247951	474	4	0.73564
PTN	6	0.50881	0.21373	0.408029	10443	1	0.044637	0.005701	0.0059303	0.247951	475	2	0.044637
IFT80	6	0.99961	0.99949	1.0	18875	0	0.77303	0.00572	0.0059303	0.247951	476	4	0.77303
RBM38	6	0.99556	0.98905	1.0	18778	0	0.58882	0.0057676	0.0060437	0.249304	477	3	0.58882
COX18	6	0.26948	0.074873	0.209699	7101	2	0.20193	0.0057962	0.0060999	0.249304	478	3	0.20193
UGT3A1	6	0.90884	0.73004	0.860689	16918	0	0.22249	0.0057962	0.0060999	0.249304	479	3	0.22249
INTS7	6	0.68047	0.32316	0.514196	12548	1	0.52379	0.0058172	0.0060999	0.249304	480	3	0.52379
NCLN	6	0.35148	0.13564	0.313732	8576	1	0.26318	0.0058758	0.0060999	0.249304	481	3	0.26318
FAXDC2	6	0.33394	0.11818	0.283849	8270	2	0.60979	0.0059288	0.0061004	0.249304	482	4	0.60979
TBC1D12	6	0.70445	0.35725	0.549509	12929	1	0.68137	0.0059421	0.0061004	0.249304	483	4	0.68137
HOXB2	6	0.029285	0.0019778	0.022608	1749	3	-0.28345	0.0059597	0.0061004	0.249304	484	2	-0.28345
FAM211A	6	0.28837	0.091035	0.243912	7438	2	0.54742	0.0059748	0.0061004	0.249304	485	3	0.54742
HMGA1	6	0.90677	0.72602	0.857315	16882	0	0.67362	0.0059782	0.0061004	0.249304	486	4	0.67362
PHF3	6	0.9905	0.97256	1.0	18663	0	0.70462	0.0059922	0.0061004	0.249304	487	4	0.70462
ETV1	6	0.64739	0.30058	0.498007	12049	1	-0.30124	0.0060084	0.0062552	0.253935	488	2	-0.30124
DMRT2	6	0.50785	0.21373	0.408029	10431	1	0.67686	0.0060104	0.0062552	0.253935	489	4	0.67686
BHLHE40	6	0.89701	0.71582	0.854963	16682	0	0.6574	0.006035	0.0063154	0.253935	490	4	0.6574
UCKL1	6	0.98713	0.9646	1.0	18593	0	0.77496	0.0060455	0.0063154	0.253935	491	4	0.77496
USP9Y	6	0.72644	0.37582	0.562284	13296	1	0.66334	0.006124	0.0063158	0.253935	492	4	0.66334
RNF169	6	0.76892	0.42474	0.599432	14108	1	0.77592	0.006124	0.0063158	0.253935	493	4	0.77592
PML	6	0.76945	0.42474	0.599432	14119	1	0.23409	0.0061292	0.0063158	0.253935	494	2	0.23409
METTL21A	6	0.081461	0.010115	0.059719	3372	3	-0.71224	0.006141	0.0063716	0.255145	495	2	-0.71224
GALNT2	6	0.93027	0.78506	0.902513	17355	0	0.44164	0.006141	0.0063716	0.255145	496	3	0.44164
L3MBTL2	6	0.7197	0.36843	0.555066	13193	1	0.39855	0.0061598	0.0064333	0.256602	497	3	0.39855
KLF11	6	0.77072	0.42474	0.599432	14139	1	0.65327	0.0061722	0.0064338	0.256602	498	4	0.65327
AFF3	6	0.99875	0.99771	1.0	18854	0	0.64426	0.0062424	0.0064999	0.258723	499	4	0.64426
HIST1H3I	6	0.74768	0.40593	0.592891	13688	1	0.60135	0.0062471	0.0065611	0.259105	500	4	0.60135
APBB3	6	0.76638	0.42096	0.598377	14064	1	0.46275	0.0062496	0.0065611	0.259105	501	3	0.46275
ANPEP	6	0.79375	0.47211	0.647506	14574	0	0.74395	0.0063024	0.0065616	0.259105	502	4	0.74395
TRAPPC13	6	0.27279	0.076007	0.21207	7160	2	-0.28339	0.0063531	0.0065616	0.259105	503	2	-0.28339
VWA7	6	0.94963	0.83584	0.937763	17766	0	0.35974	0.0063682	0.0066278	0.259677	504	3	0.35974
OR51E1	6	0.0335	0.0025245	0.0262	1879	3	-0.53489	0.0064061	0.0066283	0.259677	505	1	-0.53489
RAB3D	6	0.80027	0.48267	0.651973	14705	0	0.56602	0.0064121	0.0066283	0.259677	506	3	0.56602
ARMS2	6	0.74783	0.40593	0.592891	13692	1	0.40122	0.0064279	0.0066283	0.259677	507	3	0.40122
FURIN	6	0.81293	0.50311	0.670069	14975	0	0.71526	0.0064545	0.0067009	0.262007	508	4	0.71526
RPL7L1	6	0.016264	0.00083304	0.013509	1219	3	-0.39766	0.0065122	0.0067785	0.264521	509	2	-0.39766
GNG3	6	0.66857	0.31943	0.513638	12366	1	0.126	0.0065272	0.0068407	0.266253	510	2	0.126
F13B	6	0.94986	0.8372	0.938544	17776	0	0.60878	0.0065646	0.0069143	0.267202	511	4	0.60878
SCGB1D1	6	0.70176	0.35346	0.547774	12876	1	-0.32747	0.0065652	0.0069143	0.267202	512	2	-0.32747
PCDHB12	6	0.85134	0.57549	0.72893	15763	0	0.58709	0.0065681	0.0069143	0.267202	513	3	0.58709
MORF4L1	6	0.7269	0.37582	0.562284	13305	1	0.19634	0.006593	0.0069855	0.267657	514	2	0.19634
PADI1	6	0.86983	0.63619	0.787552	16124	0	0.0047549	0.0066062	0.0069855	0.267657	515	2	0.0047549
GPT2	6	0.025081	0.0018395	0.021875	1634	1	0.17664	0.0066114	0.0070467	0.267657	516	2	0.17664
BDH1	6	0.89809	0.71582	0.854963	16706	0	-0.035385	0.0066182	0.0070467	0.267657	517	1	-0.035385
ZNF219	6	0.97758	0.92943	1.0	18379	0	0.66029	0.0066379	0.0070467	0.267657	518	4	0.66029
FBXW9	6	0.01804	0.0010355	0.015341	1310	1	0.09573	0.0067242	0.0070472	0.267657	519	1	0.09573
FKBP4	6	0.98166	0.9459	1.0	18466	0	0.6963	0.0067319	0.0070472	0.267657	520	4	0.6963
TRPV4	6	0.95663	0.85728	0.953748	17912	0	0.738	0.0067319	0.0070472	0.267657	521	4	0.738
TMEM186	6	0.95021	0.8372	0.938544	17783	0	0.28444	0.0067772	0.0071188	0.269863	522	2	0.28444
EID2B	6	0.6345	0.29676	0.496989	11878	1	0.61532	0.0068567	0.0071959	0.27177	523	3	0.61532
KRTAP6-1	6	0.82938	0.53887	0.702281	15323	0	0.58322	0.006865	0.0071964	0.27177	524	3	0.58322
OSTC	5	0.074334	0.011237	0.062562	3137	1	0.096754	0.0069105	0.0084675	0.285546	525	1	0.096754
TTBK2	6	0.9765	0.92539	1.0	18357	0	0.59619	0.0069692	0.0073675	0.277706	526	4	0.59619
TRIM65	6	0.5674	0.25521	0.460105	11068	1	-0.27851	0.0070157	0.0074382	0.277757	527	1	-0.27851
FAM163A	6	0.92949	0.78338	0.900996	17337	0	0.42453	0.0070157	0.0074382	0.277757	528	3	0.42453
MRPL27	6	0.54519	0.24021	0.442736	10811	1	0.61669	0.0070195	0.0074382	0.277757	529	3	0.61669
FLI1	6	0.15865	0.026565	0.102083	5175	1	0.69041	0.0070348	0.0074387	0.277757	530	4	0.69041
TMEM248	6	0.2054	0.04921	0.163805	5975	2	0.64146	0.0070627	0.0074387	0.277757	531	4	0.64146
SUPT7L	6	0.96436	0.88046	0.970694	18067	0	0.60264	0.0071146	0.0076412	0.278438	532	4	0.60264
ESM1	6	0.51735	0.21751	0.41232	10519	1	-0.29078	0.0071217	0.0076412	0.278438	533	1	-0.29078
GNPNAT1	6	0.18989	0.041926	0.145752	5684	2	-0.30295	0.0071217	0.0076412	0.278438	534	1	-0.30295
TCFL5	6	0.8991	0.71793	0.856205	16730	0	0.036529	0.0071217	0.0076412	0.278438	535	2	0.036529
UPP1	6	0.73	0.37582	0.562284	13359	1	0.51705	0.0071737	0.0076412	0.278438	536	3	0.51705
FAM8A1	6	0.92345	0.76792	0.889957	17210	0	0.29072	0.0072012	0.0076412	0.278438	537	3	0.29072
KRTAP10-5	6	0.98757	0.96532	1.0	18600	0	0.61093	0.0072314	0.0076417	0.278438	538	4	0.61093
FAHD2B	6	0.31005	0.10357	0.263821	7824	1	0.14623	0.0072542	0.0076417	0.278438	539	2	0.14623
TRMT10A	6	0.6662	0.31943	0.513638	12330	1	0.47879	0.0072811	0.0076417	0.278438	540	3	0.47879
USH1G	5	0.57003	0.25182	0.455604	11089	1	0.77268	0.0072874	0.0092137	0.305527	541	3	0.77268
CKLF	6	0.92492	0.77145	0.892635	17237	0	0.13402	0.0073601	0.0077153	0.278438	542	2	0.13402
SLC16A2	6	0.7383	0.39841	0.588914	13505	1	0.30431	0.0073669	0.0077158	0.278438	543	3	0.30431
DFFB	6	0.8053	0.48611	0.654754	14805	0	0.65109	0.0074309	0.0078685	0.278438	544	3	0.65109
CACNA2D3	6	0.82893	0.53887	0.702281	15313	0	0.47535	0.007442	0.0078685	0.278438	545	4	0.47535
PIBF1	6	0.26071	0.072688	0.208418	6950	2	0.046463	0.0074661	0.0080108	0.278438	546	1	0.046463
DENND5A	6	0.38388	0.15583	0.335242	9222	2	0.15664	0.0074783	0.0080108	0.278438	547	2	0.15664
SCGN	6	0.88417	0.6781	0.823456	16416	0	0.27359	0.0075315	0.0080113	0.278438	548	2	0.27359
SREBF2	6	0.046865	0.0041254	0.034585	2306	3	-0.014663	0.0075484	0.0080113	0.278438	549	3	-0.014663
ANAPC4	6	0.00346	0.96264	0.004055	459	4	-0.93825	0.007572	0.0080113	0.278438	550	2	-0.93825
ZNF335	6	0.8991	0.71793	0.856205	16727	0	0.069761	0.007572	0.0080113	0.278438	551	1	0.069761
RBMXL1	6	0.86736	0.62845	0.779858	16082	0	0.23796	0.007572	0.0080113	0.278438	552	2	0.23796
ZNF764	6	0.96693	0.89312	0.981545	18120	0	0.66947	0.0075745	0.0080113	0.278438	553	4	0.66947
KCNS3	6	0.87715	0.65394	0.802143	16278	0	0.36193	0.0075845	0.0080113	0.278438	554	3	0.36193
APOL5	6	0.03573	0.0027812	0.028361	1943	2	0.40159	0.007599	0.0080914	0.278438	555	3	0.40159
CCT3	6	0.78349	0.45069	0.627642	14360	0	0.62471	0.0076095	0.0080914	0.278438	556	4	0.62471
ATP1B3	6	0.27007	0.074873	0.209699	7113	2	0.080772	0.0076667	0.0080919	0.278438	557	2	0.080772
PDGFRA	6	0.5103	0.21373	0.408029	10455	1	0.59718	0.0076682	0.0080919	0.278438	558	4	0.59718
MED24	6	0.12782	0.020938	0.089829	4642	2	-0.041606	0.0076779	0.0080919	0.278438	559	1	-0.041606
HCRTR1	6	0.7512	0.41342	0.593984	13761	1	0.67251	0.0076789	0.0080919	0.278438	560	4	0.67251
CHCHD6	6	0.71014	0.36099	0.551413	13032	1	0.42592	0.007695	0.0080919	0.278438	561	3	0.42592
ITGAV	6	0.7122	0.36099	0.551413	13078	1	0.31964	0.0077309	0.0081839	0.278438	562	2	0.31964
ANKRD66	6	0.97211	0.90801	0.991184	18253	0	0.58859	0.0077642	0.0081839	0.278438	563	4	0.58859
DLL1	6	0.84168	0.55439	0.71032	15582	0	0.34193	0.0077752	0.0081839	0.278438	564	3	0.34193
2006-09-01	6	0.96917	0.89953	0.985872	18178	0	0.58611	0.007807	0.0081839	0.278438	565	4	0.58611
POLE	6	0.61615	0.28919	0.490289	11622	1	-0.012042	0.0078104	0.0081839	0.278438	566	1	-0.012042
PHACTR3	6	0.23697	0.059568	0.180408	6521	1	0.81411	0.0078571	0.0081839	0.278438	567	4	0.81411
CYP26B1	6	0.9545	0.85377	0.952134	17861	0	0.66766	0.0078875	0.0081844	0.278438	568	4	0.66766
ATG4C	6	0.748	0.40777	0.593984	13694	1	0.45297	0.0078917	0.0081844	0.278438	569	3	0.45297
CCDC142	6	0.86694	0.62845	0.779858	16075	0	-0.083798	0.0079003	0.0081844	0.278438	570	2	-0.083798
DOCK2	6	0.91319	0.74003	0.868559	17005	0	0.53204	0.0079163	0.0081844	0.278438	571	4	0.53204
HOXA1	6	0.32259	0.11152	0.274629	8059	1	-0.084092	0.0079163	0.0081844	0.278438	572	1	-0.084092
SST	6	0.5182	0.21751	0.41232	10525	1	0.76417	0.0079203	0.0081844	0.278438	573	4	0.76417
SLC5A7	6	0.0232	0.0015838	0.02014	1561	1	0.56665	0.0079405	0.0081844	0.278438	574	3	0.56665
PCCB	6	0.9982	0.99609	1.0	18845	0	0.65008	0.0079436	0.0081844	0.278438	575	4	0.65008
FERMT3	6	0.79633	0.47918	0.651973	14630	0	0.17526	0.0079664	0.0081844	0.278438	576	3	0.17526
C20orf85	6	0.7681	0.42474	0.599432	14097	1	0.31569	0.0079779	0.0081844	0.278438	577	3	0.31569
CLEC9A	6	0.052008	0.0048657	0.038948	2468	1	-0.1466	0.0079957	0.0081844	0.278438	578	2	-0.1466
CDC25B	6	0.26347	0.074873	0.209699	6996	1	0.73122	0.0080024	0.0081844	0.278438	579	4	0.73122
LYSMD3	6	0.93938	0.80882	0.919991	17538	0	0.46895	0.0080084	0.0081844	0.278438	580	3	0.46895
ADARB2	6	0.93901	0.80882	0.919991	17531	0	0.4673	0.008025	0.0081844	0.278438	581	3	0.4673
SPRY1	6	0.91307	0.73804	0.86658	16999	0	0.11807	0.0080472	0.0081844	0.278438	582	2	0.11807
WNT5A	6	0.0035874	0.00010024	0.004055	476	4	-0.99652	0.0080472	0.0081844	0.278438	583	2	-0.99652
CSF3R	6	0.8357	0.5513	0.709881	15464	0	0.19284	0.0080486	0.0081844	0.278438	584	2	0.19284
UBE2R2	6	0.79271	0.46856	0.643783	14551	0	0.56138	0.0080588	0.0082705	0.279947	585	3	0.56138
MORC3	6	0.35661	0.13707	0.313732	8685	1	0.7045	0.0080607	0.0082705	0.279947	586	4	0.7045
ARL14EP	6	0.97429	0.91899	0.999927	18307	0	0.68	0.0080648	0.008271	0.279947	587	4	0.68
RARRES1	6	0.87082	0.63876	0.789257	16147	0	0.6789	0.0081071	0.0084789	0.285546	588	4	0.6789
FXYD4	6	0.85866	0.59848	0.750294	15912	0	0.59371	0.0081226	0.0084794	0.285546	589	4	0.59371
DNAJC14	6	0.94286	0.81771	0.926295	17609	0	0.52275	0.0081604	0.008664	0.288845	590	4	0.52275
ZNF415	6	0.70786	0.35726	0.549509	12991	1	0.29889	0.008181	0.008664	0.288845	591	3	0.29889
NUDT22	6	0.92911	0.78338	0.900996	17324	0	0.48437	0.008181	0.008664	0.288845	592	4	0.48437
AWAT2	6	0.69252	0.33828	0.531113	12721	1	0.62381	0.008193	0.0086645	0.288845	593	4	0.62381
BIRC6	6	0.36701	0.14376	0.318226	8881	2	0.34761	0.0081965	0.0086645	0.288845	594	3	0.34761
FAM179A	6	0.81232	0.50311	0.670069	14958	0	0.4631	0.0082056	0.0086645	0.288845	595	3	0.4631
GSK3B	6	0.91361	0.7439	0.872379	17016	0	0.67674	0.0082733	0.009159	0.304327	596	4	0.67674
AP5B1	6	0.6545	0.30434	0.500004	12150	1	0.23844	0.0082869	0.0091595	0.304327	597	3	0.23844
CLDN3	6	0.80544	0.48611	0.654754	14807	0	0.34269	0.0083595	0.009257	0.305527	598	3	0.34269
RIPPLY2	6	0.9271	0.77489	0.89392	17285	0	0.50526	0.0083663	0.009257	0.305527	599	3	0.50526
GLIS3	6	0.56199	0.25144	0.45505	11006	1	0.62558	0.0083959	0.009257	0.305527	600	4	0.62558
CPT2	6	0.92017	0.76252	0.886953	17151	0	-0.009566	0.0084457	0.009347	0.307479	601	1	-0.009566
PDE4A	6	0.21855	0.05753	0.180254	6204	1	-0.091777	0.0084457	0.009347	0.307479	602	2	-0.091777
PXK	6	0.96338	0.88046	0.970694	18047	0	0.46215	0.0084943	0.0096142	0.314625	603	3	0.46215
CSF2	6	0.97729	0.92807	1.0	18369	0	0.62793	0.0085405	0.0097077	0.314625	604	4	0.62793
OR2L3	6	0.84004	0.55439	0.71032	15553	0	0.4536	0.0085408	0.0097077	0.314625	605	3	0.4536
VEZF1	6	0.8957	0.70512	0.84457	16661	0	0.59474	0.0085515	0.0098042	0.314625	606	3	0.59474
RTN1	6	0.92337	0.76792	0.889957	17208	0	0.54313	0.0085668	0.0098042	0.314625	607	4	0.54313
SLCO6A1	6	0.15268	0.026564	0.102083	5063	1	0.66792	0.0085982	0.0098047	0.314625	608	4	0.66792
CDKN2B	6	0.59078	0.2666	0.469128	11325	1	0.20322	0.0086086	0.0098047	0.314625	609	2	0.20322
MORN3	6	0.76749	0.42474	0.599432	14085	1	0.68997	0.0086177	0.0098047	0.314625	610	4	0.68997
RLIM	6	0.72747	0.37582	0.562284	13313	1	0.080489	0.0086309	0.0098047	0.314625	611	2	0.080489
SESN2	6	0.5064	0.21373	0.408029	10406	1	0.6334	0.0086343	0.0098958	0.314625	612	4	0.6334
VPREB3	6	0.86983	0.63619	0.787552	16126	0	0.56337	0.008637	0.0098958	0.314625	613	3	0.56337
ADAM32	6	0.93542	0.80424	0.916799	17457	0	0.57559	0.0086564	0.0098958	0.314625	614	3	0.57559
METTL20	6	0.23441	0.059568	0.180408	6467	1	0.55187	0.0086715	0.0098958	0.314625	615	4	0.55187
KLRC1	6	0.89969	0.71995	0.856918	16746	0	0.59363	0.0086834	0.0098958	0.314625	616	4	0.59363
ENPP1	6	0.33428	0.11818	0.283849	8277	1	-0.069116	0.0087103	0.0098958	0.314625	617	2	-0.069116
SEMA4D	6	0.87099	0.63876	0.789257	16152	0	0.47431	0.0087103	0.0098958	0.314625	618	3	0.47431
MCHR2	6	0.63392	0.29676	0.496989	11871	1	0.62869	0.0087151	0.0098963	0.314625	619	4	0.62869
SCML2	6	0.95184	0.84508	0.945299	17814	0	0.33572	0.0087176	0.0098963	0.314625	620	3	0.33572
ALG10B	6	0.59026	0.2666	0.469128	11322	1	0.71821	0.0087298	0.0098963	0.314625	621	4	0.71821
ARL5B	6	0.3781	0.14675	0.318226	9098	2	0.14981	0.0087344	0.0098963	0.314625	622	3	0.14981
XPO6	6	0.23656	0.059568	0.180408	6515	2	0.58837	0.0087409	0.0098963	0.314625	623	4	0.58837
MAP3K10	6	0.9676	0.89406	0.981711	18136	0	0.64879	0.0088137	0.010207	0.323139	624	3	0.64879
VIP	6	0.62929	0.29487	0.496989	11810	1	0.6762	0.0088384	0.01031	0.323139	625	4	0.6762
NUSAP1	6	0.3508	0.13564	0.313732	8560	1	0.5442	0.0088549	0.01031	0.323139	626	4	0.5442
KCNIP1	6	0.90527	0.72401	0.856918	16856	0	0.60838	0.0088653	0.01031	0.323139	627	4	0.60838
ZSCAN30	5	0.98302	0.96172	1.0	18496	0	0.46256	0.008879	0.012136	0.33946	628	2	0.46256
ATXN3L	6	0.75496	0.41342	0.593984	13835	1	0.45988	0.0088803	0.01031	0.323139	629	3	0.45988
SSPO	6	0.5132	0.21751	0.41232	10480	1	0.40807	0.0088955	0.01031	0.323139	630	3	0.40807
IPCEF1	5	0.93188	0.82062	0.92859	17387	0	0.61682	0.0088994	0.012136	0.33946	631	4	0.61682
ARRB1	6	0.44986	0.19118	0.380291	9853	1	0.6908	0.0089459	0.01031	0.323139	632	4	0.6908
BSX	6	0.29523	0.096979	0.254931	7575	1	0.41992	0.0089484	0.01031	0.323139	633	3	0.41992
HIST1H2AL	6	0.94801	0.83181	0.934502	17726	0	0.47156	0.0089541	0.01031	0.323139	634	3	0.47156
ERI1	6	0.70514	0.35725	0.549509	12942	1	0.57126	0.0089585	0.010407	0.323141	635	4	0.57126
GDPD1	6	0.86996	0.63619	0.787552	16129	0	0.44997	0.0089747	0.010407	0.323141	636	3	0.44997
C20orf24	6	0.58847	0.2666	0.469128	11301	1	0.53112	0.0089764	0.010407	0.323141	637	3	0.53112
C1orf210	6	0.97011	0.90217	0.987383	18201	0	0.60504	0.0089953	0.010407	0.323141	638	3	0.60504
C2CD2L	6	0.55632	0.24768	0.449799	10937	1	-0.1342	0.0090013	0.010407	0.323141	639	1	-0.1342
CXCL13	6	0.76061	0.42096	0.598377	13946	1	0.58714	0.0090304	0.010408	0.323141	640	4	0.58714
KRT35	6	0.99199	0.97941	1.0	18698	0	0.65977	0.009056	0.010522	0.324181	641	4	0.65977
TGM3	6	0.051496	0.0048652	0.038948	2456	3	-0.51719	0.0090679	0.010522	0.324181	642	2	-0.51719
APTX	6	0.71449	0.36466	0.555066	13116	1	0.48149	0.0090752	0.010523	0.324181	643	3	0.48149
FGF14	6	0.94876	0.83181	0.934502	17743	0	0.45699	0.0090891	0.010523	0.324181	644	3	0.45699
RPL27A	6	0.092195	0.013115	0.069924	3675	2	0.55849	0.0090891	0.010523	0.324181	645	3	0.55849
PCDHB2	6	0.5619	0.24956	0.453089	11005	1	0.59515	0.0091045	0.01064	0.326283	646	4	0.59515
KRTAP4-1	6	0.13704	0.022164	0.091271	4781	2	0.25728	0.0091071	0.01064	0.326283	647	3	0.25728
FASLG	6	0.73465	0.38711	0.575197	13446	1	0.60476	0.0091267	0.01064	0.326283	648	4	0.60476
PLCD3	6	0.86226	0.60975	0.761736	15983	0	0.62283	0.00916	0.010742	0.327925	649	3	0.62283
SPATA13	6	0.99264	0.98037	1.0	18715	0	0.60229	0.0091888	0.010743	0.327925	650	4	0.60229
PTPN7	6	0.95441	0.85377	0.952134	17858	0	0.5298	0.009189	0.010743	0.327925	651	3	0.5298
TMEM181	6	0.90621	0.72602	0.857315	16872	0	0.45695	0.0092085	0.010871	0.328817	652	3	0.45695
TDRD9	6	0.65264	0.30434	0.500004	12128	1	0.66804	0.0092522	0.010871	0.328817	653	4	0.66804
ZNF98	6	0.024852	0.001727	0.02123	1618	3	-0.51084	0.0092658	0.010871	0.328817	654	1	-0.51084
SYT7	6	0.28977	0.092203	0.24608	7475	1	0.58945	0.0092746	0.010871	0.328817	655	4	0.58945
ZNF22	6	0.63027	0.29676	0.496989	11827	1	0.49043	0.0093187	0.010871	0.328817	656	3	0.49043
B3GNT1	6	0.8131	0.50311	0.670069	14979	0	0.70861	0.0093258	0.010871	0.328817	657	4	0.70861
KLRF1	6	0.93552	0.80424	0.916799	17460	0	0.38946	0.0094036	0.011094	0.331045	658	3	0.38946
MSH4	6	0.31773	0.10611	0.264931	7972	2	0.62965	0.0094052	0.011094	0.331045	659	4	0.62965
GCKR	6	0.036454	0.0029593	0.02972	1963	1	0.54499	0.0094278	0.011094	0.331045	660	4	0.54499
DSCC1	6	0.93884	0.80882	0.919991	17528	0	0.021547	0.0094509	0.011094	0.331045	661	1	0.021547
CHAF1A	6	0.00079495	0.10696	0.001054	191	2	-0.2796	0.0094509	0.011094	0.331045	662	2	-0.2796
CLPSL2	6	0.21629	0.05753	0.180254	6169	1	-0.2589	0.0094509	0.011094	0.331045	663	1	-0.2589
OR2Z1	6	0.35083	0.13564	0.313732	8562	2	-0.061057	0.0094757	0.011095	0.331045	664	2	-0.061057
GPR183	6	0.6179	0.28919	0.490289	11649	1	0.4382	0.0094882	0.011095	0.331045	665	3	0.4382
NIPAL3	6	0.21896	0.05753	0.180254	6211	2	0.28886	0.0094945	0.011095	0.331045	666	2	0.28886
TP53INP1	6	0.96712	0.89312	0.981545	18124	0	0.37367	0.0095831	0.011206	0.333869	667	2	0.37367
TSHZ2	6	0.99073	0.97369	1.0	18671	0	0.61897	0.0096003	0.011322	0.334614	668	4	0.61897
C16orf96	6	0.77896	0.43978	0.615162	14278	0	0.47719	0.009601	0.011322	0.334614	669	3	0.47719
LRCOL1	6	0.96292	0.88046	0.970694	18040	0	0.1549	0.0096387	0.011322	0.334614	670	2	0.1549
NSUN7	6	0.96483	0.88354	0.973867	18078	0	0.59946	0.0096413	0.011322	0.334614	671	3	0.59946
XAGE3	6	0.87155	0.63876	0.789257	16165	0	0.4866	0.0096643	0.011595	0.338865	672	3	0.4866
KCNK6	6	0.46392	0.19118	0.380291	9979	1	0.33918	0.0096889	0.011595	0.338865	673	2	0.33918
UCP2	6	0.83743	0.5513	0.709881	15493	0	0.58543	0.0096952	0.011595	0.338865	674	4	0.58543
HINT3	6	0.74974	0.41342	0.593984	13735	1	0.36121	0.0097175	0.011595	0.338865	675	3	0.36121
TOX	6	0.19035	0.041926	0.145752	5695	2	-0.26398	0.0097418	0.011595	0.338865	676	1	-0.26398
C11orf30	6	0.84926	0.56652	0.719064	15722	0	0.67842	0.0097738	0.011595	0.338865	677	4	0.67842
MORN5	6	0.70048	0.35346	0.547774	12849	1	0.60589	0.0097842	0.011595	0.338865	678	4	0.60589
UHRF2	6	0.9947	0.98693	1.0	18759	0	0.64729	0.0098075	0.011713	0.33946	679	4	0.64729
PBLD	6	0.91797	0.75892	0.884668	17104	0	0.57995	0.0098754	0.011923	0.33946	680	3	0.57995
MLF1	6	0.73907	0.39841	0.588914	13523	1	0.34795	0.0098919	0.012169	0.33946	681	3	0.34795
ZDHHC20	6	0.071995	0.0072621	0.046925	3075	2	0.11264	0.0098982	0.012169	0.33946	682	2	0.11264
TSPAN8	6	0.8139	0.50311	0.670069	14993	0	0.26339	0.0099004	0.012169	0.33946	683	3	0.26339
SAP30	6	0.88887	0.69413	0.837598	16533	0	0.19144	0.0099532	0.012169	0.33946	684	2	0.19144
C1orf68	6	0.88111	0.66609	0.812389	16352	0	0.61081	0.0099772	0.012169	0.33946	685	4	0.61081
AKAP9	6	0.33414	0.11818	0.283849	8275	2	0.027707	0.0099812	0.012169	0.33946	686	2	0.027707
CXCL5	6	0.98233	0.94748	1.0	18481	0	0.51079	0.010006	0.012169	0.33946	687	3	0.51079
C1orf100	6	0.36689	0.14376	0.318226	8880	2	0.30901	0.010007	0.012169	0.33946	688	2	0.30901
KRTAP6-2	6	0.91448	0.75151	0.879698	17038	0	0.37432	0.010026	0.012169	0.33946	689	3	0.37432
ZDHHC23	6	0.80964	0.49972	0.669686	14896	0	0.53369	0.010026	0.012169	0.33946	690	3	0.53369
PCNXL2	6	0.61216	0.28547	0.490289	11570	1	0.27576	0.010045	0.012169	0.33946	691	2	0.27576
SRGAP1	6	0.38711	0.15962	0.33991	9289	1	0.59817	0.010073	0.012169	0.33946	692	4	0.59817
EPHA4	6	0.74821	0.40962	0.593984	13705	1	0.61494	0.010104	0.01217	0.33946	693	3	0.61494
DNAH11	6	0.77502	0.43223	0.607156	14214	0	0.6361	0.010193	0.01217	0.33946	694	4	0.6361
PRSS45	6	0.93668	0.80424	0.916799	17490	0	0.56843	0.0102	0.01217	0.33946	695	4	0.56843
RLF	6	0.96757	0.89406	0.981711	18135	0	0.54998	0.010203	0.01217	0.33946	696	4	0.54998
TAB3	6	0.80636	0.48611	0.654754	14829	0	0.61302	0.010213	0.01217	0.33946	697	4	0.61302
OR2T4	6	0.73109	0.38338	0.572523	13380	1	0.035805	0.010258	0.01217	0.33946	698	2	0.035805
HDAC2	6	0.90718	0.72602	0.857315	16888	0	0.37884	0.010274	0.01217	0.33946	699	2	0.37884
IRF3	6	0.8245	0.53255	0.698165	15228	0	0.59904	0.010286	0.01217	0.33946	700	4	0.59904
TBC1D13	6	0.8508	0.56959	0.722685	15751	0	-0.044868	0.010297	0.01217	0.33946	701	1	-0.044868
COMMD1	6	0.91916	0.76072	0.885584	17127	0	0.18664	0.010297	0.01217	0.33946	702	3	0.18664
CTNNBIP1	6	0.79456	0.47918	0.651973	14592	0	0.069671	0.010297	0.01217	0.33946	703	2	0.069671
BARHL2	6	0.99362	0.98432	1.0	18738	0	0.35144	0.010297	0.01217	0.33946	704	2	0.35144
CBY3	6	0.87428	0.64895	0.797449	16220	0	0.44316	0.010303	0.01217	0.33946	705	3	0.44316
TMEM175	6	0.75356	0.41342	0.593984	13812	1	0.37937	0.010311	0.012282	0.33946	706	3	0.37937
DCAF10	6	0.93784	0.80579	0.918229	17507	0	0.31118	0.010316	0.012282	0.33946	707	2	0.31118
RAB27A	6	0.64949	0.30434	0.500004	12082	1	0.53294	0.010339	0.012282	0.33946	708	3	0.53294
HPR	6	0.50807	0.21373	0.408029	10434	1	0.40249	0.010352	0.012282	0.33946	709	2	0.40249
LAD1	6	0.93705	0.80424	0.916799	17498	0	0.59763	0.010393	0.012283	0.33946	710	4	0.59763
EML4	6	0.16272	0.027363	0.103848	5243	2	0.58929	0.010416	0.012283	0.33946	711	4	0.58929
TTC5	6	0.5619	0.24956	0.453089	11004	1	0.035525	0.010429	0.0124	0.33946	712	2	0.035525
LOC554223	6	0.44642	0.18742	0.38003	9824	1	0.33261	0.010458	0.0124	0.33946	713	3	0.33261
NHP2L1	6	0.79013	0.46856	0.643783	14492	0	0.063437	0.010479	0.0124	0.33946	714	2	0.063437
SNCG	6	0.85627	0.58144	0.731419	15859	0	0.24218	0.010535	0.0124	0.33946	715	2	0.24218
KRT14	6	0.92176	0.76617	0.889742	17181	0	0.38266	0.010545	0.0124	0.33946	716	3	0.38266
LCP1	6	0.40993	0.16858	0.349958	9512	1	0.2881	0.010561	0.0124	0.33946	717	2	0.2881
C15orf53	6	0.10922	0.017361	0.081013	4156	2	0.41913	0.010562	0.0124	0.33946	718	3	0.41913
RNF165	6	0.11682	0.018544	0.082147	4375	2	-0.010007	0.010587	0.0124	0.33946	719	1	-0.010007
SPATA6L	6	0.94297	0.81915	0.927448	17612	0	0.45023	0.010596	0.0124	0.33946	720	3	0.45023
SEPHS1	6	0.95831	0.86658	0.961679	17942	0	0.568	0.010615	0.0124	0.33946	721	4	0.568
FBXO3	6	0.93604	0.80424	0.916799	17475	0	0.086971	0.01064	0.0124	0.33946	722	1	0.086971
EED	6	0.18846	0.037231	0.131075	5658	2	-0.15419	0.010676	0.012513	0.341157	723	2	-0.15419
TNFSF12-TNFSF13	5	0.96541	0.91423	0.996768	18088	0	0.70193	0.010679	0.014602	0.352954	724	4	0.70193
GNB5	6	0.83811	0.5513	0.709881	15509	0	0.18106	0.010693	0.012514	0.341157	725	3	0.18106
ANKS3	6	0.95585	0.85609	0.952854	17891	0	0.49904	0.010703	0.012514	0.341157	726	3	0.49904
CRB3	6	0.99491	0.98757	1.0	18763	0	0.70367	0.010744	0.012654	0.341255	727	4	0.70367
CELF3	6	0.48219	0.19492	0.380291	10158	1	0.66626	0.010744	0.012654	0.341255	728	4	0.66626
WNK3	6	0.99239	0.97965	1.0	18707	0	0.50516	0.010799	0.012654	0.341255	729	4	0.50516
TSPYL2	6	0.6932	0.33828	0.531113	12735	1	0.24403	0.010799	0.012654	0.341255	730	3	0.24403
KRTAP29-1	6	0.13052	0.021543	0.090971	4682	1	0.57551	0.010841	0.012654	0.341255	731	4	0.57551
LRRTM4	6	0.82529	0.53572	0.699054	15239	0	-0.087973	0.010852	0.012654	0.341255	732	2	-0.087973
UBN2	6	0.2285	0.057531	0.180254	6367	1	0.21497	0.010865	0.012654	0.341255	733	2	0.21497
NETO2	6	0.0083873	0.00028183	0.007094	786	3	-0.29425	0.010865	0.012654	0.341255	734	3	-0.29425
MBP	6	0.25255	0.06618	0.193183	6797	1	0.61654	0.010878	0.012783	0.343812	735	4	0.61654
MTSS1L	6	0.23306	0.059567	0.180408	6451	1	0.44759	0.010944	0.012784	0.343812	736	3	0.44759
GRIK4	6	0.58271	0.26283	0.465909	11231	1	0.075301	0.010957	0.012911	0.345848	737	2	0.075301
UNC5A	6	0.97259	0.91129	0.993996	18263	0	0.52625	0.010966	0.012911	0.345848	738	4	0.52625
MINOS1	6	0.067128	0.0069183	0.046084	2928	2	0.62412	0.010981	0.012912	0.345848	739	3	0.62412
HAVCR2	6	0.95252	0.84765	0.94764	17827	0	0.53817	0.010996	0.013029	0.347542	740	4	0.53817
UBR2	6	0.21263	0.051066	0.167021	6098	1	0.19059	0.011089	0.013314	0.347542	741	2	0.19059
EPO	6	0.0096748	0.00033207	0.00733	866	4	-0.71093	0.011089	0.013314	0.347542	742	1	-0.71093
ZNF691	6	0.99053	0.97287	1.0	18665	0	0.73415	0.011093	0.013314	0.347542	743	4	0.73415
PCDHGA11	2	0.98889	0.99315	1.0	18625	0	0.83358	0.011111	0.0068497	0.266253	744	2	0.83358
TFB2M	6	0.75331	0.41342	0.593984	13806	1	0.72207	0.011144	0.013314	0.347542	745	4	0.72207
C15orf57	6	0.60133	0.27417	0.478092	11439	1	0.72913	0.011144	0.013314	0.347542	746	4	0.72913
POLM	6	0.50278	0.21373	0.408029	10370	1	0.54478	0.011183	0.013314	0.347542	747	4	0.54478
TMEM100	6	0.86732	0.62845	0.779858	16080	0	0.30278	0.011183	0.013314	0.347542	748	2	0.30278
CPEB3	6	0.78007	0.44346	0.618662	14300	0	0.57838	0.011194	0.013314	0.347542	749	4	0.57838
C19orf48	6	0.52125	0.22512	0.422883	10556	1	0.55635	0.011204	0.013314	0.347542	750	4	0.55635
ASF1A	6	0.94915	0.83444	0.936925	17758	0	0.25184	0.011248	0.013314	0.347542	751	2	0.25184
ANP32B	6	0.84564	0.56204	0.717284	15654	0	0.20417	0.011257	0.013314	0.347542	752	3	0.20417
MYO10	6	0.39924	0.16487	0.346154	9447	1	0.58092	0.011267	0.013454	0.347542	753	3	0.58092
ISM1	6	0.83575	0.5513	0.709881	15466	0	0.65296	0.01127	0.013454	0.347542	754	4	0.65296
SLC6A9	6	0.73316	0.38711	0.575197	13421	1	-0.024356	0.011298	0.013454	0.347542	755	2	-0.024356
HYAL4	6	0.80615	0.48611	0.654754	14824	0	0.36975	0.011321	0.013578	0.347542	756	3	0.36975
STON2	6	0.23248	0.059567	0.180408	6440	2	0.14023	0.011332	0.013578	0.347542	757	2	0.14023
F12	6	0.8759	0.65146	0.799739	16260	0	0.41364	0.011338	0.013578	0.347542	758	4	0.41364
AGPAT1	6	0.54563	0.24021	0.442736	10813	1	0.59991	0.011344	0.013578	0.347542	759	4	0.59991
OTUD1	6	0.92924	0.78338	0.900996	17329	0	0.14958	0.011353	0.013578	0.347542	760	2	0.14958
REXO1L1	6	0.012668	0.00057186	0.010901	1030	3	-0.68117	0.011353	0.013578	0.347542	761	1	-0.68117
ZNF560	6	0.28166	0.085722	0.232399	7320	2	0.55027	0.011363	0.013578	0.347542	762	4	0.55027
FAM132A	6	0.2857	0.091034	0.243912	7391	2	0.39965	0.011398	0.013579	0.347542	763	3	0.39965
KLF2	6	0.69523	0.34962	0.544584	12765	1	-0.1186	0.011432	0.013579	0.347542	764	2	-0.1186
FKTN	6	0.97443	0.9197	1.0	18309	0	0.53519	0.011441	0.013579	0.347542	765	3	0.53519
ALKBH1	6	0.82608	0.53572	0.699054	15259	0	0.22681	0.011481	0.013722	0.347542	766	3	0.22681
SEMA4F	6	0.48219	0.19492	0.380291	10160	1	0.15116	0.011508	0.013722	0.347542	767	2	0.15116
SELE	6	0.63065	0.29676	0.496989	11831	1	0.60042	0.011551	0.013722	0.347542	768	4	0.60042
PRKCG	6	0.76296	0.42096	0.598377	13997	1	0.28748	0.011591	0.013722	0.347542	769	3	0.28748
GDF15	6	0.35473	0.13707	0.313732	8638	1	0.43695	0.011596	0.013722	0.347542	770	3	0.43695
THOC5	6	0.3508	0.13564	0.313732	8561	1	0.32867	0.011625	0.013722	0.347542	771	3	0.32867
RPL10	6	0.44433	0.18742	0.38003	9807	1	0.042237	0.011644	0.013722	0.347542	772	1	0.042237
ACBD6	6	0.49663	0.20991	0.405286	10302	1	-0.041162	0.011645	0.013722	0.347542	773	2	-0.041162
EMC6	6	0.65674	0.3081	0.503262	12180	1	0.63084	0.011666	0.013856	0.347542	774	3	0.63084
SPIB	6	0.39323	0.16487	0.346154	9396	1	0.59046	0.011667	0.013856	0.347542	775	3	0.59046
MLL5	6	0.98348	0.95101	1.0	18506	0	0.61494	0.011688	0.013857	0.347542	776	4	0.61494
MS4A6E	6	0.99007	0.97075	1.0	18652	0	0.59602	0.011699	0.013857	0.347542	777	3	0.59602
NDST1	6	0.98675	0.96424	1.0	18587	0	0.65827	0.011725	0.013987	0.347542	778	4	0.65827
TOR2A	6	0.35428	0.13707	0.313732	8629	1	0.61838	0.011742	0.013987	0.347542	779	4	0.61838
LUM	6	0.50339	0.21373	0.408029	10377	1	0.29799	0.011749	0.013987	0.347542	780	2	0.29799
RGL3	6	0.74661	0.40593	0.592891	13666	1	0.22034	0.011798	0.013987	0.347542	781	3	0.22034
RNF135	6	0.11929	0.018846	0.082147	4447	3	-0.19333	0.011802	0.013987	0.347542	782	1	-0.19333
USP47	6	0.99977	0.99979	1.0	18878	0	0.56087	0.011823	0.013987	0.347542	783	4	0.56087
PHF16	6	0.99795	0.99545	1.0	18839	0	0.56239	0.011839	0.013987	0.347542	784	4	0.56239
FAM120C	6	0.39553	0.16487	0.346154	9416	1	0.59111	0.011889	0.013987	0.347542	785	4	0.59111
TRAPPC2	6	0.040169	0.0033543	0.031744	2095	1	0.59654	0.011951	0.013987	0.347542	786	4	0.59654
POLI	6	0.83876	0.55439	0.71032	15526	0	0.62008	0.011969	0.013988	0.347542	787	4	0.62008
PROB1	6	0.70722	0.35726	0.549509	12980	1	0.53851	0.011989	0.013988	0.347542	788	3	0.53851
KCNH8	6	0.74716	0.40593	0.592891	13679	1	0.45133	0.011989	0.013988	0.347542	789	3	0.45133
TPO	6	0.67558	0.32316	0.514196	12471	1	0.066969	0.012013	0.013988	0.347542	790	1	0.066969
GTF2H4	6	0.21675	0.05753	0.180254	6175	2	-0.19529	0.012066	0.013988	0.347542	791	2	-0.19529
DAO	6	0.77419	0.42849	0.603435	14197	0	-0.0073076	0.012119	0.013988	0.347542	792	2	-0.0073076
INHBE	6	0.98514	0.95914	1.0	18545	0	0.40042	0.012127	0.013988	0.347542	793	3	0.40042
PSG8	6	0.42621	0.17992	0.369222	9654	1	0.52439	0.01213	0.013988	0.347542	794	4	0.52439
PPFIBP1	6	0.96123	0.87419	0.967153	18009	0	0.62586	0.012157	0.013988	0.347542	795	4	0.62586
FAM21B	6	0.37268	0.14675	0.318226	8998	2	0.36313	0.01216	0.013988	0.347542	796	3	0.36313
HPCA	6	0.023044	0.001526	0.019544	1550	4	-0.59044	0.012224	0.013988	0.347542	797	2	-0.59044
PHOSPHO1	6	0.75807	0.41342	0.593984	13900	1	0.59506	0.012258	0.014122	0.35003	798	4	0.59506
GNAT3	6	0.75184	0.41342	0.593984	13774	1	0.10676	0.012277	0.014123	0.35003	799	2	0.10676
POU5F2	6	0.24674	0.060626	0.180408	6700	1	0.18903	0.012306	0.014414	0.352954	800	3	0.18903
PAX8	6	0.076169	0.0096988	0.059579	3200	1	0.091068	0.01233	0.014414	0.352954	801	1	0.091068
ZNF784	6	0.42424	0.17805	0.367811	9636	1	0.50334	0.012365	0.014414	0.352954	802	3	0.50334
PPP3CC	6	0.97599	0.92397	1.0	18345	0	0.59039	0.01238	0.014414	0.352954	803	4	0.59039
CYBRD1	6	0.38131	0.14675	0.318226	9161	2	-0.26193	0.012415	0.014415	0.352954	804	2	-0.26193
FADD	6	0.95413	0.85134	0.950436	17854	0	0.31519	0.012454	0.014415	0.352954	805	2	0.31519
KCNJ2	6	0.94216	0.81629	0.925473	17593	0	0.51729	0.012481	0.014415	0.352954	806	4	0.51729
KRTAP19-4	6	0.46228	0.19118	0.380291	9965	1	0.30425	0.012488	0.014415	0.352954	807	3	0.30425
HOXA9	6	0.85486	0.57843	0.72893	15828	0	0.39761	0.012496	0.014415	0.352954	808	3	0.39761
FKBP15	6	0.36433	0.13997	0.315764	8830	2	0.60429	0.012497	0.014493	0.352954	809	4	0.60429
KCNN3	6	0.61113	0.28547	0.490289	11554	1	0.55077	0.012521	0.014571	0.352954	810	4	0.55077
RNASE4	6	0.60799	0.2779	0.482234	11511	1	-0.043207	0.012541	0.014571	0.352954	811	2	-0.043207
USP2	6	0.36334	0.13997	0.315764	8810	1	0.60246	0.012546	0.014706	0.352954	812	4	0.60246
PLAUR	6	0.90999	0.732	0.86264	16936	0	0.60026	0.012567	0.014706	0.352954	813	4	0.60026
PAX7	6	0.99749	0.99473	1.0	18830	0	0.67429	0.012567	0.014706	0.352954	814	4	0.67429
GBA	6	0.29688	0.10117	0.263243	7611	1	0.69068	0.012567	0.014706	0.352954	815	4	0.69068
ZNF74	6	0.68016	0.32316	0.514196	12542	1	-0.15173	0.012593	0.014707	0.352954	816	1	-0.15173
MCEE	6	0.97091	0.90304	0.987383	18223	0	0.65983	0.012612	0.014858	0.352954	817	4	0.65983
CD81	6	0.96338	0.88046	0.970694	18046	0	0.58987	0.012634	0.014858	0.352954	818	3	0.58987
ESF1	6	0.3753	0.14675	0.318226	9047	2	0.25311	0.012646	0.014858	0.352954	819	3	0.25311
SLX4	6	0.58556	0.26283	0.465909	11264	1	0.385	0.012656	0.014858	0.352954	820	3	0.385
RWDD4	6	0.11302	0.017361	0.081013	4259	2	-0.081293	0.012699	0.014858	0.352954	821	2	-0.081293
JAKMIP2	6	0.82096	0.52283	0.687417	15145	0	0.5539	0.012719	0.015008	0.352954	822	4	0.5539
CYP2B6	6	0.57044	0.25905	0.46264	11092	1	-0.050873	0.012752	0.015008	0.352954	823	1	-0.050873
OR2A12	6	0.33752	0.12618	0.299465	8332	1	-0.0044023	0.012756	0.015008	0.352954	824	2	-0.0044023
CDKL3	6	0.37627	0.14675	0.318226	9069	2	0.59453	0.012785	0.015009	0.352954	825	4	0.59453
GIT1	6	0.2909	0.09341	0.247191	7497	1	0.071642	0.012807	0.015009	0.352954	826	2	0.071642
GDF1	6	0.47442	0.19492	0.380291	10070	1	0.44451	0.012819	0.015079	0.352954	827	3	0.44451
UNC50	6	0.15428	0.026564	0.102083	5086	2	0.63494	0.012821	0.015149	0.352954	828	4	0.63494
FXR1	6	0.8048	0.48267	0.651973	14795	0	0.57496	0.012854	0.015149	0.352954	829	4	0.57496
NFXL1	6	0.66789	0.31943	0.513638	12356	1	0.36325	0.012857	0.015149	0.352954	830	2	0.36325
SSUH2	6	0.09279	0.013115	0.069924	3693	2	0.51752	0.012881	0.015149	0.352954	831	3	0.51752
DEFA6	6	0.096685	0.014349	0.074972	3803	1	-0.18981	0.012922	0.015304	0.352954	832	2	-0.18981
ANKRD7	6	0.16441	0.028169	0.105699	5277	2	0.42238	0.012936	0.015304	0.352954	833	3	0.42238
KRTAP5-11	6	0.31434	0.10487	0.264526	7896	1	0.40318	0.012936	0.015304	0.352954	834	2	0.40318
NCKAP1L	6	0.79123	0.46856	0.643783	14522	0	0.63845	0.012946	0.015304	0.352954	835	4	0.63845
USP17L4	4	0.99544	0.99488	1.0	18774	0	0.613	0.012957	0.011271	0.334614	836	3	0.613
KNSTRN	6	0.021781	0.0014325	0.018943	1503	2	0.13676	0.012979	0.015304	0.352954	837	2	0.13676
MALL	6	0.93247	0.79803	0.91441	17403	0	0.42371	0.012987	0.015304	0.352954	838	3	0.42371
SLAMF8	6	0.0065805	0.00019427	0.00561	671	3	-0.76958	0.013022	0.015304	0.352954	839	2	-0.76958
CAPRIN1	6	0.6513	0.30434	0.500004	12113	1	0.39994	0.013032	0.015304	0.352954	840	3	0.39994
RTKN2	6	0.75128	0.41342	0.593984	13762	1	0.52212	0.013041	0.015304	0.352954	841	3	0.52212
TOMM34	6	0.76422	0.42096	0.598377	14027	1	0.068491	0.013042	0.015304	0.352954	842	2	0.068491
METTL22	6	0.95438	0.85377	0.952134	17856	0	0.5262	0.013048	0.015304	0.352954	843	4	0.5262
PDLIM3	6	0.75782	0.41342	0.593984	13891	1	0.053159	0.013048	0.015304	0.352954	844	2	0.053159
C9orf116	6	0.81366	0.50311	0.670069	14989	0	0.67857	0.013092	0.015304	0.352954	845	4	0.67857
SLC20A2	6	0.039755	0.0033538	0.031744	2080	3	-0.64193	0.013121	0.015305	0.352954	846	1	-0.64193
ZFHX3	6	0.70164	0.35346	0.547774	12875	1	0.59131	0.013124	0.015305	0.352954	847	3	0.59131
ADAM33	6	0.84168	0.55439	0.71032	15583	0	0.12814	0.013146	0.015305	0.352954	848	2	0.12814
GLUD2	6	0.98211	0.94696	1.0	18477	0	0.58993	0.013171	0.015305	0.352954	849	3	0.58993
PPP3R2	6	0.99737	0.99442	1.0	18826	0	0.61032	0.013171	0.015305	0.352954	850	3	0.61032
ZNF175	6	0.97552	0.92185	1.0	18341	0	0.6392	0.013209	0.015305	0.352954	851	4	0.6392
ATP6AP2	6	0.94494	0.82413	0.930808	17659	0	0.074362	0.013226	0.015305	0.352954	852	2	0.074362
FBLN1	6	0.63704	0.29676	0.496989	11919	1	0.26492	0.013226	0.015305	0.352954	853	3	0.26492
FOSB	6	0.46368	0.19118	0.380291	9973	1	0.52514	0.013275	0.015305	0.352954	854	3	0.52514
THRB	6	0.18828	0.03723	0.131075	5657	1	0.15059	0.01328	0.015305	0.352954	855	3	0.15059
SLC46A1	6	0.19615	0.047423	0.161338	5816	1	0.24414	0.013295	0.015305	0.352954	856	3	0.24414
APOL3	6	0.79381	0.47211	0.647506	14576	0	0.60801	0.013321	0.015305	0.352954	857	4	0.60801
SYN3	6	0.84299	0.55746	0.712555	15604	0	0.36794	0.013331	0.015305	0.352954	858	2	0.36794
LRRC38	6	0.9739	0.9175	0.998964	18294	0	0.33833	0.013332	0.015305	0.352954	859	2	0.33833
SPRR2B	1	0.98666	0.99701	1.0	18580	0	16662	0.01334	0.0029857	0.247951	860	1	16662
CHD7	6	0.78316	0.44888	0.625212	14357	0	0.50692	0.013355	0.015458	0.354035	861	4	0.50692
MPV17L2	6	0.68316	0.32693	0.518571	12578	1	-0.14242	0.013368	0.015458	0.354035	862	2	-0.14242
MKS1	6	0.82762	0.53572	0.699054	15286	0	0.56683	0.013381	0.015459	0.354035	863	4	0.56683
KRT17	6	0.67764	0.32316	0.514196	12505	1	0.27141	0.013384	0.015459	0.354035	864	3	0.27141
GINS1	6	0.0039044	0.00010422	0.004055	494	2	0.067967	0.013401	0.015459	0.354035	865	2	0.067967
GGCX	6	0.72045	0.36843	0.555066	13202	1	0.52989	0.01342	0.01561	0.354035	866	3	0.52989
LOC643037	6	0.014596	0.00064549	0.011113	1124	2	0.19174	0.013437	0.01561	0.354035	867	1	0.19174
B3GNT9	6	0.56505	0.25144	0.45505	11038	1	0.4438	0.013484	0.015611	0.354035	868	3	0.4438
MVD	6	0.092426	0.013115	0.069924	3683	3	-0.36818	0.01349	0.015611	0.354035	869	1	-0.36818
PAEP	6	0.95355	0.85134	0.950436	17844	0	0.67547	0.013514	0.015611	0.354035	870	4	0.67547
MARVELD2	6	0.1511	0.025	0.098801	5041	2	-0.002137	0.013555	0.01577	0.354035	871	2	-0.002137
LAIR2	5	0.44317	0.17614	0.364176	9798	1	0.67102	0.013579	0.018083	0.367982	872	3	0.67102
HRK	6	0.27706	0.080303	0.221232	7232	2	0.65572	0.013647	0.01577	0.354035	873	4	0.65572
GAPDHS	6	0.93355	0.79962	0.915126	17422	0	-0.027523	0.013648	0.01577	0.354035	874	2	-0.027523
FN3KRP	6	0.78041	0.44346	0.618662	14303	0	0.026706	0.013648	0.01577	0.354035	875	1	0.026706
KIAA1109	6	0.98437	0.95827	1.0	18528	0	0.2595	0.013648	0.01577	0.354035	876	2	0.2595
FOXO1	6	0.00059933	0.067161	0.000791	166	4	-13606	0.013648	0.01577	0.354035	877	2	-13606
MPZ	6	0.044805	0.0041249	0.034585	2239	3	-0.089505	0.013648	0.01577	0.354035	878	1	-0.089505
GPS1	6	0.11694	0.018544	0.082147	4380	2	0.0032024	0.013676	0.01577	0.354035	879	2	0.0032024
FLYWCH1	6	0.99308	0.98191	1.0	18724	0	0.61432	0.013708	0.01592	0.354035	880	4	0.61432
CPNE8	3	0.71024	0.50644	0.6737	13035	0	10184	0.013725	0.015411	0.354035	881	2	10184
SFRP1	6	0.75753	0.41342	0.593984	13886	1	0.26083	0.013754	0.016087	0.354035	882	2	0.26083
PRKD2	6	0.77028	0.42474	0.599432	14128	1	0.49481	0.013791	0.016087	0.354035	883	4	0.49481
AP2A2	6	0.98675	0.96424	1.0	18586	0	0.55817	0.013803	0.016087	0.354035	884	3	0.55817
SLC30A4	6	0.7119	0.36099	0.551413	13074	1	0.33962	0.013806	0.016087	0.354035	885	3	0.33962
ICOS	6	0.80398	0.48267	0.651973	14781	0	0.57025	0.013829	0.016087	0.354035	886	4	0.57025
TMEM110	6	0.57838	0.25905	0.46264	11179	1	0.39979	0.013859	0.016087	0.354035	887	3	0.39979
POU5F1B	6	0.58495	0.26283	0.465909	11256	1	0.61575	0.013895	0.016088	0.354035	888	4	0.61575
MRPL10	6	0.090792	0.012135	0.06624	3639	3	-0.16052	0.013899	0.016088	0.354035	889	2	-0.16052
MYOZ1	6	0.75885	0.41342	0.593984	13913	1	0.10447	0.013911	0.016088	0.354035	890	2	0.10447
C5orf63	6	0.87092	0.63876	0.789257	16150	0	0.25493	0.013964	0.016088	0.354035	891	2	0.25493
CXCR7	3	0.75577	0.56765	0.720445	13850	0	0.88481	0.013986	0.015602	0.354035	892	2	0.88481
TNFAIP8L3	6	0.25855	0.071578	0.206455	6909	2	0.060967	0.014017	0.016245	0.354035	893	1	0.060967
TNFRSF11A	6	0.33017	0.11695	0.283849	8202	2	-0.30862	0.014029	0.016245	0.354035	894	2	-0.30862
PDE1B	6	0.19615	0.047423	0.161338	5804	1	0.14847	0.014074	0.01657	0.354035	895	2	0.14847
CWC27	6	0.96468	0.88248	0.972815	18075	0	0.59113	0.014114	0.01657	0.354035	896	3	0.59113
PAPSS2	6	0.87335	0.64646	0.796307	16203	0	0.059183	0.014122	0.01657	0.354035	897	2	0.059183
USP28	6	0.63359	0.29676	0.496989	11865	1	0.54678	0.014143	0.016571	0.354035	898	4	0.54678
PCDHA10	2	0.98581	0.99044	1.0	18559	0	0.71358	0.014187	0.011332	0.334614	899	2	0.71358
DKK3	6	0.93042	0.78672	0.903897	17360	0	0.57096	0.014213	0.016652	0.354035	900	4	0.57096
LARP1B	6	0.74452	0.40592	0.592891	13630	1	0.42805	0.014227	0.016734	0.354035	901	3	0.42805
C1RL	6	0.88413	0.6781	0.823456	16414	0	0.5698	0.014232	0.016734	0.354035	902	4	0.5698
LSP1	6	0.30688	0.10357	0.263821	7771	2	0.77283	0.01424	0.016734	0.354035	903	3	0.77283
NMB	6	0.19042	0.041926	0.145752	5698	2	-0.2488	0.01428	0.016734	0.354035	904	2	-0.2488
MGST1	6	0.83719	0.5513	0.709881	15487	0	0.45106	0.014292	0.016734	0.354035	905	4	0.45106
XKR6	6	0.85053	0.56652	0.719064	15744	0	0.62729	0.014319	0.016735	0.354035	906	4	0.62729
AGPAT2	6	0.97766	0.92943	1.0	18383	0	0.29033	0.014322	0.016735	0.354035	907	2	0.29033
SLC8A1	6	0.74716	0.40593	0.592891	13677	1	0.49155	0.014331	0.016735	0.354035	908	4	0.49155
GLOD5	6	0.70525	0.35725	0.549509	12946	1	0.48127	0.014362	0.016735	0.354035	909	3	0.48127
GEN1	6	0.099516	0.015684	0.079834	3888	3	-0.13084	0.014385	0.016735	0.354035	910	2	-0.13084
FLG2	6	0.043307	0.003908	0.034585	2204	2	0.29326	0.014397	0.016735	0.354035	911	3	0.29326
ATP4A	6	0.99588	0.99008	1.0	18786	0	0.61905	0.014402	0.016735	0.354035	912	3	0.61905
HIST1H2BG	6	0.85579	0.57843	0.72893	15850	0	0.64224	0.014426	0.0169	0.354035	913	4	0.64224
DCDC2B	6	0.65716	0.3081	0.503262	12185	1	0.60508	0.014436	0.0169	0.354035	914	4	0.60508
AHSG	6	0.013216	0.00058231	0.010913	1056	3	-0.64221	0.014438	0.0169	0.354035	915	1	-0.64221
PPP1R26	6	0.16438	0.028169	0.105699	5274	2	0.30901	0.014452	0.0169	0.354035	916	3	0.30901
DPYSL4	6	0.20573	0.049211	0.163805	5979	2	0.19647	0.014469	0.0169	0.354035	917	3	0.19647
HOXA2	6	0.64551	0.30058	0.498007	12031	1	0.41424	0.014487	0.0169	0.354035	918	3	0.41424
NCOA5	6	0.34319	0.13031	0.305905	8424	1	0.49505	0.014509	0.0169	0.354035	919	3	0.49505
ATXN7L2	6	0.011137	0.00043704	0.009109	944	3	-0.68054	0.014517	0.0169	0.354035	920	1	-0.68054
MYH13	6	0.38334	0.15583	0.335242	9212	1	0.26066	0.014517	0.0169	0.354035	921	2	0.26066
TNFRSF13C	6	0.93133	0.79161	0.908148	17374	0	-0.025562	0.01453	0.0169	0.354035	922	2	-0.025562
IGLL1	6	0.75621	0.41342	0.593984	13860	1	0.56511	0.014568	0.0169	0.354035	923	3	0.56511
SNX29	6	0.90082	0.72199	0.856918	16767	0	-0.039387	0.014572	0.0169	0.354035	924	2	-0.039387
EHMT1	6	0.85095	0.57255	0.725927	15756	0	0.53769	0.014598	0.0169	0.354035	925	4	0.53769
SMCR9	6	0.34837	0.13564	0.313732	8523	1	0.52307	0.014619	0.0169	0.354035	926	4	0.52307
NDRG4	6	0.33222	0.11818	0.283849	8237	2	0.57271	0.014619	0.0169	0.354035	927	4	0.57271
PGRMC1	6	0.88459	0.6781	0.823456	16428	0	0.5055	0.014649	0.0169	0.354035	928	3	0.5055
TTPAL	6	0.96025	0.87315	0.966971	17988	0	0.48273	0.01469	0.016901	0.354035	929	3	0.48273
RASA2	6	0.85177	0.57843	0.72893	15776	0	0.54984	0.014718	0.016901	0.354035	930	3	0.54984
LMBR1	6	0.95782	0.86433	0.960201	17936	0	0.58055	0.014727	0.016901	0.354035	931	3	0.58055
HIST1H2AE	6	0.043307	0.003908	0.034585	2192	1	0.18347	0.014754	0.016901	0.354035	932	3	0.18347
C19orf81	6	0.99772	0.99503	1.0	18836	0	0.53512	0.014774	0.016901	0.354035	933	4	0.53512
MED12	6	0.11315	0.017361	0.081013	4263	2	0.20009	0.014782	0.016901	0.354035	934	2	0.20009
TTC13	6	0.97492	0.92043	1.0	18324	0	0.58143	0.014792	0.016901	0.354035	935	3	0.58143
C2orf66	6	0.21202	0.051066	0.167021	6090	1	0.13854	0.014793	0.016901	0.354035	936	2	0.13854
GAL3ST4	6	0.14226	0.022831	0.092638	4876	2	-0.16032	0.014831	0.016901	0.354035	937	2	-0.16032
MED30	6	0.016726	0.00090966	0.014399	1241	2	-0.34088	0.014833	0.016901	0.354035	938	1	-0.34088
C1QB	6	0.041148	0.0034543	0.032402	2125	1	-0.11415	0.014833	0.016901	0.354035	939	1	-0.11415
PAPPA	6	0.99463	0.98693	1.0	18758	0	0.52795	0.014838	0.016901	0.354035	940	4	0.52795
LGR4	6	0.91641	0.7571	0.884056	17077	0	0.57623	0.014848	0.016901	0.354035	941	4	0.57623
LCE1C	6	0.71954	0.36843	0.555066	13190	1	0.59517	0.014886	0.016901	0.354035	942	4	0.59517
SFT2D1	6	0.13831	0.022164	0.091271	4805	2	0.13176	0.014912	0.016901	0.354035	943	1	0.13176
ZNF114	6	0.52057	0.22512	0.422883	10550	1	0.47945	0.014934	0.016901	0.354035	944	4	0.47945
FIZ1	6	0.86446	0.62065	0.772305	16032	0	0.32546	0.014977	0.017059	0.354035	945	2	0.32546
ENTPD6	6	0.37732	0.14675	0.318226	9087	2	0.34667	0.014997	0.017059	0.354035	946	3	0.34667
AGTR1	6	0.69619	0.34962	0.544584	12783	1	0.41868	0.015016	0.017059	0.354035	947	3	0.41868
SSH1	6	0.34604	0.13031	0.305905	8477	1	0.60883	0.015047	0.017059	0.354035	948	4	0.60883
RASA1	6	0.8647	0.62065	0.772305	16036	0	0.56018	0.01506	0.017059	0.354035	949	3	0.56018
CXXC11	6	0.054253	0.005004	0.038948	2532	3	-0.51949	0.01507	0.017059	0.354035	950	1	-0.51949
C12orf75	6	0.99981	0.99984	1.0	18880	0	0.58788	0.015072	0.017059	0.354035	951	4	0.58788
RALY	6	0.28433	0.086284	0.233891	7370	2	-0.045982	0.015123	0.01706	0.354035	952	1	-0.045982
CCDC116	6	0.90999	0.732	0.86264	16937	0	0.0059563	0.015147	0.01706	0.354035	953	2	0.0059563
BRD4	6	0.55193	0.24395	0.446654	10883	1	0.035122	0.015175	0.01706	0.354035	954	1	0.035122
POU3F1	6	0.20773	0.050132	0.164643	6016	1	0.3991	0.015252	0.01706	0.354035	955	2	0.3991
STX12	6	0.55369	0.24395	0.446654	10907	1	0.59284	0.015268	0.01706	0.354035	956	4	0.59284
TSSK6	6	0.95771	0.862	0.957772	17935	0	0.57493	0.015268	0.01706	0.354035	957	4	0.57493
SERPINB13	6	0.848	0.56353	0.717284	15694	0	0.1066	0.01531	0.017392	0.359433	958	2	0.1066
PLA2G2F	6	0.94633	0.82761	0.932731	17691	0	0.64321	0.015311	0.017392	0.359433	959	4	0.64321
MBD3L2	6	0.12598	0.019178	0.082525	4614	1	0.37899	0.015312	0.017392	0.359433	960	3	0.37899
IPPK	6	0.51489	0.21751	0.41232	10498	1	0.54785	0.015337	0.017893	0.364507	961	4	0.54785
MROH8	6	0.87643	0.65394	0.802143	16269	0	0.53495	0.015345	0.017893	0.364507	962	4	0.53495
ZNF628	6	0.87472	0.64895	0.797449	16233	0	0.52995	0.015345	0.017893	0.364507	963	4	0.52995
SNX22	6	0.59333	0.2666	0.469128	11347	1	0.59536	0.015359	0.017893	0.364507	964	4	0.59536
HERC1	6	0.58638	0.2666	0.469128	11278	1	0.47892	0.015403	0.017893	0.364507	965	3	0.47892
ZNF248	6	0.90239	0.72401	0.856918	16799	0	0.45767	0.015409	0.017893	0.364507	966	3	0.45767
PAG1	6	0.80599	0.48611	0.654754	14818	0	0.57178	0.015415	0.017893	0.364507	967	4	0.57178
AGBL3	6	0.71242	0.36099	0.551413	13082	1	-0.078365	0.015431	0.017894	0.364507	968	2	-0.078365
THAP2	6	0.15907	0.026565	0.102083	5184	1	0.5243	0.015432	0.017894	0.364507	969	3	0.5243
WNT2B	6	0.76272	0.42096	0.598377	13990	1	-0.31896	0.015438	0.017894	0.364507	970	2	-0.31896
JMJD4	6	0.95874	0.86658	0.961679	17954	0	0.34196	0.015442	0.017894	0.364507	971	2	0.34196
EPHA8	6	0.73199	0.38711	0.575197	13396	1	0.25552	0.015447	0.017894	0.364507	972	3	0.25552
DHRS4L1	6	0.17513	0.029859	0.109139	5439	1	-0.016714	0.015491	0.017894	0.364507	973	1	-0.016714
TMPRSS4	6	0.039915	0.0033538	0.031744	2086	2	0.51748	0.015561	0.018275	0.368882	974	4	0.51748
NUB1	6	0.85507	0.57843	0.72893	15830	0	0.67555	0.015584	0.018275	0.368882	975	4	0.67555
MANEA	6	0.8979	0.71582	0.854963	16701	0	0.55034	0.01559	0.018275	0.368882	976	4	0.55034
SEC16B	6	0.16072	0.027363	0.103848	5210	1	-0.14816	0.015611	0.018275	0.368882	977	2	-0.14816
MGEA5	6	0.99881	0.99778	1.0	18857	0	0.47575	0.015611	0.018275	0.368882	978	4	0.47575
CCNI2	6	0.017357	0.0010042	0.015341	1278	1	0.49523	0.015642	0.018275	0.368882	979	4	0.49523
PANK4	6	0.82821	0.53572	0.699054	15303	0	0.5409	0.015666	0.018275	0.368882	980	4	0.5409
ZBTB41	6	0.86277	0.61249	0.764676	15997	0	0.1992	0.015701	0.018275	0.368882	981	1	0.1992
FBXL5	6	0.96817	0.89586	0.982773	18148	0	0.60931	0.015796	0.018454	0.370992	982	4	0.60931
FAM221A	6	0.98613	0.96276	1.0	18566	0	0.26191	0.015807	0.018455	0.370992	983	2	0.26191
ELAVL1	6	0.47133	0.19492	0.380291	10035	1	0.55265	0.015823	0.018455	0.370992	984	4	0.55265
PLSCR3	6	0.20937	0.050133	0.164643	6044	1	0.3135	0.015859	0.018455	0.370992	985	2	0.3135
NCF1	6	0.90557	0.72401	0.856918	16863	0	0.66111	0.015899	0.018791	0.376991	986	4	0.66111
HRH4	6	0.24502	0.060626	0.180408	6665	2	-0.14565	0.015912	0.018791	0.376991	987	1	-0.14565
IGFBP4	6	0.70622	0.35726	0.549509	12965	1	0.54826	0.015963	0.018977	0.378835	988	3	0.54826
SF3A3	6	0.18043	0.031613	0.112917	5535	2	0.26751	0.015964	0.018977	0.378835	989	3	0.26751
CHRNB1	6	0.59679	0.27038	0.473021	11385	1	-0.2714	0.015969	0.018977	0.378835	990	2	-0.2714
STAM2	6	0.090669	0.012135	0.06624	3632	2	-0.21903	0.016021	0.018978	0.378835	991	2	-0.21903
ATXN1L	6	0.8759	0.65146	0.799739	16258	0	0.61711	0.016026	0.018978	0.378835	992	4	0.61711
MED13L	6	0.24206	0.060625	0.180408	6620	1	0.16237	0.01607	0.019149	0.381421	993	2	0.16237
PLEKHH2	5	0.5521	0.24481	0.448014	10885	1	0.68215	0.01608	0.019765	0.382573	994	3	0.68215
PTPN13	6	0.90707	0.72602	0.857315	16887	0	0.54777	0.01612	0.019529	0.381421	995	4	0.54777
PEX7	6	0.94134	0.81484	0.924146	17579	0	0.0071415	0.01612	0.019529	0.381421	996	2	0.0071415
FAM103A1	6	0.77065	0.42474	0.599432	14137	1	0.46681	0.016125	0.019529	0.381421	997	4	0.46681
ASTL	6	0.63334	0.29676	0.496989	11862	1	0.53698	0.016141	0.019529	0.381421	998	3	0.53698
TM9SF4	6	0.36935	0.14376	0.318226	8936	2	0.51516	0.016172	0.019529	0.381421	999	4	0.51516
TIMP3	6	0.85385	0.57843	0.72893	15810	0	-0.054764	0.016175	0.019529	0.381421	1000	1	-0.054764
AGFG1	6	0.88887	0.69413	0.837598	16534	0	0.34733	0.016206	0.019529	0.381421	1001	3	0.34733
KRTAP9-7	6	0.55302	0.24395	0.446654	10900	1	0.62037	0.01624	0.019529	0.381421	1002	3	0.62037
DLG1	6	0.88954	0.69631	0.837598	16545	0	0.46382	0.016248	0.019529	0.381421	1003	3	0.46382
LOC149373	6	0.55078	0.24395	0.446654	10864	1	0.45732	0.01628	0.019529	0.381421	1004	4	0.45732
ADAMTS19	6	0.35458	0.13707	0.313732	8635	2	-0.33396	0.01628	0.019529	0.381421	1005	1	-0.33396
GPX7	6	0.28777	0.091035	0.243912	7423	2	0.52647	0.016317	0.019529	0.381421	1006	4	0.52647
NUP35	6	0.11432	0.018544	0.082147	4305	3	-0.22377	0.016332	0.019529	0.381421	1007	1	-0.22377
IL2RB	6	0.87928	0.66373	0.811096	16313	0	0.56423	0.016339	0.019529	0.381421	1008	4	0.56423
DCTN1	6	0.63804	0.29676	0.496989	11932	1	0.39612	0.016385	0.019529	0.381421	1009	3	0.39612
VRK2	6	0.924	0.76968	0.891372	17219	0	0.56059	0.016397	0.019529	0.381421	1010	4	0.56059
FGD3	6	0.19615	0.047423	0.161338	5796	2	0.25035	0.016404	0.019529	0.381421	1011	2	0.25035
RAB21	6	0.016605	0.00088329	0.014219	1236	2	0.23339	0.016436	0.019529	0.381421	1012	2	0.23339
CD4	6	0.69289	0.33828	0.531113	12728	1	0.11672	0.016438	0.019529	0.381421	1013	2	0.11672
GATC	6	0.46692	0.19118	0.380291	10000	1	0.47749	0.016549	0.019529	0.381421	1014	4	0.47749
DDX1	6	0.24544	0.060626	0.180408	6671	2	0.50066	0.016549	0.019529	0.381421	1015	4	0.50066
POC1A	6	0.63252	0.29676	0.496989	11850	1	0.4909	0.016565	0.01974	0.382538	1016	3	0.4909
CAGE1	6	0.71897	0.36843	0.555066	13182	1	0.060861	0.016572	0.01974	0.382538	1017	3	0.060861
CCSER2	6	0.52645	0.22513	0.422883	10616	1	0.59414	0.016583	0.01974	0.382538	1018	3	0.59414
CHEK2	6	0.8694	0.63619	0.787552	16115	0	0.30213	0.016583	0.01974	0.382538	1019	3	0.30213
LMOD3	6	0.93167	0.79161	0.908148	17378	0	0.52023	0.016583	0.01974	0.382538	1020	3	0.52023
TOP1MT	6	0.16438	0.028169	0.105699	5273	2	0.67968	0.016587	0.01974	0.382538	1021	4	0.67968
PCGF5	6	0.49785	0.20991	0.405286	10317	1	0.15179	0.016595	0.01974	0.382538	1022	1	0.15179
PTPRU	6	0.76875	0.42474	0.599432	14104	1	0.15246	0.016597	0.01974	0.382538	1023	3	0.15246
PABPN1L	6	0.3506	0.13564	0.313732	8556	2	-0.064496	0.016617	0.019934	0.382573	1024	2	-0.064496
SMIM9	6	0.81226	0.50311	0.670069	14956	0	0.68392	0.016641	0.019934	0.382573	1025	3	0.68392
UNC5C	6	0.095227	0.013835	0.072828	3758	3	-0.47286	0.016648	0.019934	0.382573	1026	1	-0.47286
SUPT5H	6	0.85958	0.59848	0.750294	15926	0	0.55159	0.0167	0.019934	0.382573	1027	3	0.55159
IL11	6	0.69554	0.34962	0.544584	12768	1	0.38357	0.016747	0.019934	0.382573	1028	3	0.38357
RTN4RL2	6	0.90203	0.72401	0.856918	16795	0	0.44852	0.016753	0.019934	0.382573	1029	3	0.44852
ZNF506	6	0.14633	0.024261	0.096148	4948	2	-0.12782	0.016754	0.019934	0.382573	1030	2	-0.12782
SLC35G6	6	0.4698	0.19492	0.380291	10026	1	0.15357	0.016759	0.019934	0.382573	1031	3	0.15357
IBSP	6	0.97952	0.93517	1.0	18424	0	0.54442	0.016773	0.019934	0.382573	1032	4	0.54442
COX6A2	6	0.98926	0.96978	1.0	18638	0	0.62607	0.016798	0.020114	0.384546	1033	3	0.62607
PNPLA6	6	0.76515	0.42096	0.598377	14043	1	0.64459	0.016812	0.020114	0.384546	1034	4	0.64459
COX7B2	6	0.25589	0.067216	0.19444	6857	1	0.52495	0.01682	0.020114	0.384546	1035	3	0.52495
KIAA0317	4	0.23033	0.078532	0.218991	6395	1	0.11096	0.016826	0.016792	0.354035	1036	1	0.11096
STX1A	6	0.8617	0.60975	0.761736	15970	0	0.29774	0.016835	0.020114	0.384546	1037	3	0.29774
RPTN	6	0.92964	0.78338	0.900996	17345	0	0.19998	0.016858	0.02033	0.387195	1038	2	0.19998
HMGCR	6	0.88742	0.69189	0.836979	16493	0	0.080778	0.016868	0.02033	0.387195	1039	2	0.080778
ALDOB	6	0.73635	0.39841	0.588914	13473	1	0.38036	0.016876	0.02033	0.387195	1040	3	0.38036
USP18	6	0.080309	0.010115	0.059719	3331	3	-0.19084	0.016884	0.020331	0.387195	1041	2	-0.19084
TGFBR3	6	0.88179	0.66732	0.813792	16370	0	0.30393	0.016961	0.020626	0.389568	1042	3	0.30393
IP6K1	6	0.91854	0.76072	0.885584	17115	0	0.43415	0.016973	0.020626	0.389568	1043	3	0.43415
JAZF1	6	0.93236	0.79642	0.913088	17399	0	0.54151	0.016983	0.020626	0.389568	1044	3	0.54151
TEX261	6	0.052527	0.0048657	0.038948	2486	2	-0.16732	0.017016	0.020626	0.389568	1045	2	-0.16732
TMEM196	6	0.048781	0.0041254	0.034585	2379	2	-0.17686	0.017016	0.020626	0.389568	1046	1	-0.17686
PRAMEF7	5	0.92856	0.81025	0.92157	17318	0	0.69286	0.017023	0.020621	0.389568	1047	3	0.69286
NR2F6	6	0.062942	0.0063895	0.044358	2807	1	0.33829	0.01703	0.020626	0.389568	1048	3	0.33829
ITGAL	6	0.14039	0.022831	0.092638	4848	1	0.53899	0.01703	0.020626	0.389568	1049	3	0.53899
ACSL4	6	0.81865	0.51302	0.677878	15097	0	0.51399	0.017137	0.020827	0.389568	1050	4	0.51399
ARHGEF3	6	0.48987	0.19492	0.380291	10241	1	0.45005	0.017211	0.020827	0.389568	1051	3	0.45005
TMF1	6	0.8835	0.6781	0.823456	16401	0	0.45071	0.017225	0.020827	0.389568	1052	4	0.45071
MAST4	6	0.92514	0.77316	0.89301	17244	0	0.35642	0.017226	0.020827	0.389568	1053	3	0.35642
GRIPAP1	6	0.78156	0.44346	0.618662	14322	0	0.52702	0.017252	0.020827	0.389568	1054	4	0.52702
CAV2	6	0.91804	0.75892	0.884668	17105	0	0.27669	0.017278	0.020827	0.389568	1055	1	0.27669
COG3	6	0.029778	0.0021613	0.024077	1759	3	-0.12846	0.017283	0.020827	0.389568	1056	3	-0.12846
TTLL3	4	0.53734	0.23013	0.431392	10728	1	0.23379	0.017304	0.017205	0.356678	1057	2	0.23379
PTPRT	6	0.47442	0.19492	0.380291	10069	1	0.42508	0.017313	0.020827	0.389568	1058	3	0.42508
MPP4	6	0.06438	0.00639	0.044358	2858	1	0.57349	0.017321	0.020827	0.389568	1059	4	0.57349
BOLA1	6	0.85569	0.57843	0.72893	15844	0	0.046088	0.017331	0.020827	0.389568	1060	2	0.046088
LIPK	6	0.67781	0.32316	0.514196	12509	1	0.47649	0.017335	0.020827	0.389568	1061	4	0.47649
IKZF5	6	0.31216	0.10487	0.264526	7857	2	-0.065182	0.01737	0.020997	0.392023	1062	2	-0.065182
TOP3A	6	0.010007	0.00033257	0.00733	883	3	-0.25544	0.017384	0.020998	0.392023	1063	2	-0.25544
INSL6	6	0.95968	0.87099	0.96528	17978	0	0.61043	0.017402	0.021205	0.395164	1064	4	0.61043
BCL2L13	6	0.20819	0.050132	0.164643	6021	2	0.54125	0.017412	0.021206	0.395164	1065	4	0.54125
RAB40B	6	0.99413	0.98521	1.0	18746	0	0.45402	0.017424	0.021411	0.396772	1066	3	0.45402
SLC29A3	6	0.18106	0.031613	0.112917	5548	2	0.50804	0.017424	0.021411	0.396772	1067	3	0.50804
ST8SIA1	6	0.7378	0.39841	0.588914	13499	1	-0.27763	0.017436	0.021411	0.396772	1068	1	-0.27763
S100A5	6	0.99962	0.99951	1.0	18876	0	0.58827	0.01744	0.021411	0.396772	1069	4	0.58827
2008-09-01	6	0.60455	0.2779	0.482234	11471	1	0.54405	0.01744	0.021411	0.396772	1070	4	0.54405
OR13G1	6	0.96726	0.89312	0.981545	18126	0	0.58822	0.017457	0.021412	0.396772	1071	3	0.58822
DEFB4B	4	0.88145	0.74205	0.870412	16360	0	0.53663	0.017468	0.017421	0.359666	1072	2	0.53663
OR4B1	6	0.65576	0.30434	0.500004	12165	1	-0.0087039	0.017477	0.021624	0.400336	1073	2	-0.0087039
SPTSSA	6	0.084842	0.010969	0.062393	3470	1	0.41201	0.01749	0.021863	0.404015	1074	3	0.41201
TRIM40	6	0.85053	0.56652	0.719064	15745	0	0.59341	0.017511	0.021863	0.404015	1075	3	0.59341
RAB5B	6	0.80057	0.48267	0.651973	14717	0	0.33132	0.017519	0.022031	0.40674	1076	3	0.33132
CLN5	6	0.7872	0.46499	0.643783	14429	0	-0.069809	0.017541	0.022377	0.410043	1077	1	-0.069809
SESN1	6	0.97278	0.91284	0.99531	18268	0	0.49925	0.017549	0.022597	0.410043	1078	4	0.49925
SH3BP4	6	0.25864	0.071578	0.206455	6912	1	0.48955	0.017565	0.022597	0.410043	1079	3	0.48955
TRIM72	6	0.099161	0.015684	0.079834	3880	3	-0.45143	0.017594	0.022597	0.410043	1080	1	-0.45143
STAM	6	0.98404	0.95566	1.0	18517	0	0.36308	0.017662	0.022597	0.410043	1081	3	0.36308
BCL9L	6	0.96899	0.89772	0.984104	18172	0	0.50258	0.017668	0.022597	0.410043	1082	3	0.50258
CYP26C1	6	0.070855	0.0070944	0.04666	3032	2	-0.016871	0.017672	0.022597	0.410043	1083	1	-0.016871
UTP14C	6	0.97698	0.92674	1.0	18364	0	0.50203	0.017685	0.022597	0.410043	1084	3	0.50203
TOLLIP	6	0.99651	0.99172	1.0	18800	0	0.57682	0.01772	0.022597	0.410043	1085	4	0.57682
REPS1	6	0.69941	0.34962	0.544584	12830	1	0.50265	0.017738	0.022598	0.410043	1086	3	0.50265
MTA3	6	0.99008	0.97075	1.0	18654	0	0.46802	0.017756	0.022598	0.410043	1087	4	0.46802
GATAD2A	6	0.8745	0.64895	0.797449	16225	0	0.3454	0.017777	0.022598	0.410043	1088	2	0.3454
OR5A2	6	0.84176	0.55439	0.71032	15585	0	0.6927	0.01785	0.022598	0.410043	1089	4	0.6927
SCNN1G	6	0.38015	0.14675	0.318226	9140	1	0.33694	0.01785	0.022598	0.410043	1090	2	0.33694
CHAMP1	6	0.93808	0.80732	0.919449	17516	0	0.59324	0.017874	0.022598	0.410043	1091	3	0.59324
NIT2	6	0.26347	0.074873	0.209699	6997	1	0.6064	0.017891	0.022598	0.410043	1092	3	0.6064
NAA60	6	0.99898	0.99809	1.0	18861	0	0.5302	0.017891	0.022598	0.410043	1093	3	0.5302
RWDD3	6	0.33477	0.11818	0.283849	8284	1	0.37969	0.017909	0.022825	0.413727	1094	3	0.37969
CSTA	6	0.99887	0.99789	1.0	18859	0	0.53172	0.017913	0.022993	0.415999	1095	4	0.53172
TTC33	6	0.12513	0.019177	0.082525	4600	2	-0.37458	0.017961	0.023186	0.419119	1096	1	-0.37458
AP3M2	6	0.98105	0.94207	1.0	18451	0	0.48138	0.017971	0.023358	0.419942	1097	4	0.48138
GATA6	6	0.77798	0.43598	0.610968	14262	0	0.65403	0.017987	0.023358	0.419942	1098	4	0.65403
TRIM23	6	0.64133	0.30058	0.498007	11981	1	0.65474	0.017987	0.023358	0.419942	1099	4	0.65474
TBC1D17	6	0.78962	0.46856	0.643783	14484	0	0.46568	0.017991	0.023358	0.419942	1100	3	0.46568
DGKG	6	0.82567	0.53572	0.699054	15252	0	0.44205	0.017991	0.023358	0.419942	1101	3	0.44205
RNF26	6	0.69628	0.34962	0.544584	12784	1	0.54303	0.018038	0.023358	0.419942	1102	3	0.54303
UCHL5	6	0.36086	0.13997	0.315764	8758	2	0.032749	0.018063	0.023784	0.422652	1103	2	0.032749
ILDR1	6	0.11994	0.018846	0.082147	4470	2	0.012722	0.018066	0.023784	0.422652	1104	1	0.012722
ARPC5	6	0.46828	0.19492	0.380291	10014	1	0.60025	0.018067	0.023784	0.422652	1105	4	0.60025
SCRN2	6	0.85916	0.59848	0.750294	15920	0	0.55788	0.018067	0.023784	0.422652	1106	4	0.55788
SPN	6	0.69869	0.34962	0.544584	12820	1	0.15481	0.018122	0.023987	0.422652	1107	2	0.15481
QTRT1	6	0.16038	0.027363	0.103848	5200	2	0.15455	0.018162	0.023987	0.422652	1108	3	0.15455
LRRC72	6	0.15999	0.026565	0.102083	5196	1	-0.034652	0.018171	0.023987	0.422652	1109	2	-0.034652
KCTD5	6	0.77885	0.43978	0.615162	14275	0	0.51302	0.018181	0.023987	0.422652	1110	3	0.51302
SEC24C	6	0.91233	0.73804	0.86658	16987	0	0.57735	0.018189	0.023987	0.422652	1111	3	0.57735
ABCC1	6	0.24027	0.060625	0.180408	6582	2	0.53923	0.018189	0.023987	0.422652	1112	3	0.53923
PRRG2	6	0.93196	0.79161	0.908148	17389	0	0.51926	0.018194	0.023987	0.422652	1113	4	0.51926
TLL2	6	0.13958	0.022164	0.091271	4832	2	0.093455	0.018248	0.023987	0.422652	1114	2	0.093455
CPSF7	6	0.92585	0.77316	0.89301	17260	0	0.58306	0.018254	0.023987	0.422652	1115	4	0.58306
ABR	6	0.93705	0.80424	0.916799	17499	0	0.56122	0.018254	0.023987	0.422652	1116	4	0.56122
KCNQ2	6	0.86025	0.59848	0.750294	15935	0	0.59054	0.01827	0.024104	0.422652	1117	4	0.59054
NOXRED1	6	0.92936	0.78338	0.900996	17333	0	0.51218	0.018293	0.024222	0.422652	1118	4	0.51218
BCL10	6	0.74072	0.4022	0.591134	13553	1	0.36177	0.018324	0.024222	0.422652	1119	3	0.36177
FAM175B	6	0.28024	0.084662	0.231098	7290	2	0.19947	0.018329	0.024222	0.422652	1120	1	0.19947
GP6	6	0.80971	0.49972	0.669686	14898	0	0.26464	0.018357	0.024699	0.422652	1121	3	0.26464
CDK20	6	0.37846	0.14675	0.318226	9116	1	0.51825	0.018387	0.024699	0.422652	1122	3	0.51825
RAB33A	6	0.67658	0.32316	0.514196	12489	1	0.57657	0.018397	0.024699	0.422652	1123	4	0.57657
ZFAND2B	6	0.82821	0.53572	0.699054	15302	0	0.34684	0.018407	0.024699	0.422652	1124	3	0.34684
DUS1L	6	0.62428	0.28919	0.490289	11736	1	0.26651	0.018407	0.024699	0.422652	1125	2	0.26651
ACP1	6	0.45804	0.19118	0.380291	9926	1	0.62421	0.01845	0.024699	0.422652	1126	4	0.62421
TSPAN7	6	0.17964	0.03073	0.11138	5519	1	0.36234	0.018469	0.024699	0.422652	1127	3	0.36234
ZNF286B	6	0.0792	0.0099022	0.059719	3299	2	0.17743	0.018486	0.024699	0.422652	1128	2	0.17743
E2F5	6	0.97023	0.90217	0.987383	18202	0	0.52097	0.018486	0.024699	0.422652	1129	4	0.52097
ZW10	6	0.0024509	0.66912	0.003371	390	5	-0.94098	0.018539	0.024699	0.422652	1130	1	-0.94098
VIT	6	0.35654	0.13707	0.313732	8683	1	0.52093	0.018556	0.024699	0.422652	1131	4	0.52093
CTLA4	6	0.66385	0.31565	0.513458	12288	1	0.024597	0.01859	0.024699	0.422652	1132	2	0.024597
BMPER	6	0.48354	0.19492	0.380291	10179	1	0.26239	0.018591	0.024699	0.422652	1133	3	0.26239
FAM210B	6	0.9485	0.83181	0.934502	17737	0	0.40479	0.018615	0.024699	0.422652	1134	2	0.40479
CYTH3	6	0.17728	0.03073	0.11138	5479	1	0.072917	0.01867	0.024927	0.422652	1135	2	0.072917
GAB3	6	0.92376	0.76792	0.889957	17216	0	0.5133	0.018693	0.024927	0.422652	1136	4	0.5133
TMEM47	6	0.82551	0.53572	0.699054	15244	0	0.57636	0.018748	0.024927	0.422652	1137	4	0.57636
RPL3L	6	0.38412	0.15583	0.335242	9228	1	0.10988	0.018781	0.024927	0.422652	1138	2	0.10988
FOXD4	6	0.25813	0.071577	0.206455	6903	2	0.50293	0.018784	0.024927	0.422652	1139	3	0.50293
CETN3	6	0.98251	0.94798	1.0	18484	0	0.25849	0.018801	0.024927	0.422652	1140	1	0.25849
HMX3	6	0.40268	0.16487	0.346154	9473	1	0.57266	0.018816	0.024927	0.422652	1141	4	0.57266
EPB41L1	6	0.31712	0.10611	0.264931	7955	1	0.63739	0.018849	0.024927	0.422652	1142	4	0.63739
GNG10	6	0.59199	0.2666	0.469128	11340	1	0.26319	0.018854	0.024927	0.422652	1143	2	0.26319
NAGK	6	0.57983	0.26283	0.465909	11196	1	0.34382	0.018858	0.024927	0.422652	1144	3	0.34382
TIAL1	6	0.16931	0.029014	0.106953	5344	2	0.10899	0.018858	0.024927	0.422652	1145	3	0.10899
KLK5	6	0.28943	0.092203	0.24608	7467	2	-0.20063	0.018906	0.024928	0.422652	1146	1	-0.20063
WDR87	6	0.092195	0.013115	0.069924	3678	1	0.18646	0.018948	0.024928	0.422652	1147	2	0.18646
RBM12B	6	0.79019	0.46856	0.643783	14495	0	0.28071	0.018973	0.024928	0.422652	1148	3	0.28071
QARS	6	0.013595	0.00062211	0.011113	1084	1	0.56562	0.018993	0.024928	0.422652	1149	4	0.56562
TMC4	6	0.95343	0.85134	0.950436	17842	0	0.42733	0.019002	0.024928	0.422652	1150	3	0.42733
MAGEH1	6	0.44433	0.18742	0.38003	9809	1	0.21174	0.019011	0.024928	0.422652	1151	2	0.21174
CCBL2	6	0.89132	0.69631	0.837598	16578	0	0.24918	0.019042	0.024928	0.422652	1152	3	0.24918
FERMT2	6	0.48668	0.19492	0.380291	10211	1	0.47954	0.019069	0.024928	0.422652	1153	4	0.47954
LCN2	6	0.98948	0.97013	1.0	18641	0	0.66362	0.019088	0.024928	0.422652	1154	4	0.66362
OR10G3	6	0.97488	0.92043	1.0	18322	0	0.52801	0.019106	0.024928	0.422652	1155	4	0.52801
NPTX2	6	0.47683	0.19492	0.380291	10098	1	0.43216	0.019116	0.024928	0.422652	1156	3	0.43216
PDE7B	6	0.9682	0.89586	0.982773	18150	0	0.15725	0.019128	0.025207	0.422652	1157	2	0.15725
C8orf22	6	0.94351	0.82202	0.929584	17631	0	0.5395	0.019137	0.025207	0.422652	1158	4	0.5395
KRTAP5-7	6	0.22581	0.057531	0.180254	6310	1	0.64451	0.019165	0.025207	0.422652	1159	4	0.64451
PDE1A	6	0.26103	0.072688	0.208418	6953	2	0.18522	0.019168	0.025207	0.422652	1160	2	0.18522
NAA11	6	0.97548	0.92185	1.0	18340	0	0.61725	0.019169	0.025207	0.422652	1161	3	0.61725
FHIT	6	0.94318	0.81988	0.92817	17620	0	0.51042	0.019201	0.025207	0.422652	1162	3	0.51042
KIRREL2	6	0.36264	0.13997	0.315764	8795	1	0.0092797	0.019201	0.025207	0.422652	1163	2	0.0092797
BLOC1S1	6	0.011083	0.00042709	0.009052	941	3	-0.24435	0.019213	0.025207	0.422652	1164	3	-0.24435
NUDT15	6	0.69523	0.34962	0.544584	12763	1	0.098454	0.019221	0.025207	0.422652	1165	2	0.098454
MRPL41	6	0.075806	0.0096988	0.059579	3189	2	0.46371	0.019231	0.025207	0.422652	1166	3	0.46371
TMEM106A	6	0.58068	0.26283	0.465909	11202	1	0.27933	0.019261	0.025207	0.422652	1167	3	0.27933
CSF2RB	6	0.76912	0.42474	0.599432	14113	1	0.58271	0.019269	0.025207	0.422652	1168	4	0.58271
DRD4	6	0.34069	0.12618	0.299465	8387	1	0.12934	0.019273	0.025207	0.422652	1169	2	0.12934
RGPD3	6	0.036484	0.0029593	0.02972	1966	2	-0.018014	0.019283	0.025207	0.422652	1170	2	-0.018014
LSR	6	0.17767	0.03073	0.11138	5482	1	0.56015	0.019302	0.025208	0.422652	1171	4	0.56015
TNFRSF14	6	0.0063742	0.00018482	0.00558	652	4	-0.99539	0.019378	0.025208	0.422652	1172	2	-0.99539
RAB6B	6	0.96626	0.89129	0.980675	18103	0	0.4886	0.019378	0.025208	0.422652	1173	4	0.4886
TAGLN2	6	0.70465	0.35725	0.549509	12935	1	0.48337	0.019386	0.025208	0.422652	1174	3	0.48337
HTR2A	6	0.66551	0.31943	0.513638	12317	1	0.12259	0.019408	0.025208	0.422652	1175	2	0.12259
ACTRT2	6	0.80573	0.48611	0.654754	14812	0	0.29818	0.019455	0.025208	0.422652	1176	2	0.29818
TNS1	6	0.76433	0.42096	0.598377	14029	1	0.26514	0.019483	0.025433	0.425713	1177	3	0.26514
SPOP	6	0.38341	0.15583	0.335242	9214	2	0.43668	0.019498	0.025433	0.425713	1178	3	0.43668
NRIP3	6	0.29545	0.096979	0.254931	7582	1	0.028936	0.019559	0.025699	0.428718	1179	2	0.028936
CPSF4L	6	0.99425	0.98538	1.0	18749	0	0.19318	0.019562	0.025699	0.428718	1180	1	0.19318
NDUFC2	6	0.9856	0.96122	1.0	18555	0	0.51255	0.019573	0.025699	0.428718	1181	4	0.51255
CACNA2D4	6	0.44433	0.18742	0.38003	9806	1	0.58113	0.019573	0.025699	0.428718	1182	4	0.58113
MTAP	6	0.6853	0.32693	0.518571	12607	1	0.44839	0.019643	0.026406	0.439414	1183	4	0.44839
TRIP12	6	0.99836	0.9964	1.0	18849	0	0.52822	0.01969	0.026406	0.439414	1184	3	0.52822
C19orf66	6	0.99255	0.98037	1.0	18713	0	0.33899	0.019693	0.026406	0.439414	1185	3	0.33899
SURF2	6	0.99441	0.98624	1.0	18753	0	0.55003	0.019741	0.026619	0.442218	1186	4	0.55003
MYH4	6	0.29932	0.10117	0.263243	7651	1	0.52157	0.019764	0.026619	0.442218	1187	3	0.52157
ARHGAP8	6	0.50454	0.21373	0.408029	10391	1	0.12108	0.019771	0.026839	0.442922	1188	2	0.12108
ZNF350	6	0.94305	0.81915	0.927448	17615	0	0.3249	0.019771	0.026839	0.442922	1189	3	0.3249
LPPR3	6	0.8233	0.52613	0.690207	15202	0	0.46864	0.019838	0.026839	0.442922	1190	3	0.46864
NOC3L	6	0.57437	0.25905	0.46264	11139	1	0.53232	0.019855	0.026839	0.442922	1191	4	0.53232
FAM84A	6	0.2054	0.04921	0.163805	5974	1	0.51727	0.019865	0.02684	0.442922	1192	3	0.51727
OR9Q2	6	0.97973	0.93577	1.0	18430	0	0.54364	0.01989	0.02684	0.442922	1193	4	0.54364
ANKRD34A	6	0.25881	0.071578	0.206455	6914	1	0.34801	0.019899	0.02684	0.442922	1194	3	0.34801
OR4C15	6	0.74117	0.4022	0.591134	13559	1	0.080601	0.019902	0.02684	0.442922	1195	2	0.080601
ALOX5	6	0.84459	0.559	0.714479	15634	0	0.59891	0.019997	0.027107	0.44586	1196	4	0.59891
HN1	6	0.71176	0.36099	0.551413	13068	1	0.60294	0.020023	0.027107	0.44586	1197	3	0.60294
YWHAZ	6	0.11105	0.017361	0.081013	4204	2	-0.41059	0.02006	0.027107	0.44586	1198	1	-0.41059
CCDC38	6	0.90613	0.72602	0.857315	16870	0	0.61046	0.020075	0.027107	0.44586	1199	4	0.61046
KCNMB4	6	0.70965	0.36099	0.551413	13019	1	0.14293	0.020118	0.027378	0.449885	1200	2	0.14293
ENOSF1	6	0.94015	0.81335	0.923874	17551	0	0.55665	0.020184	0.027713	0.449885	1201	4	0.55665
AMELX	6	0.82165	0.52283	0.687417	15164	0	0.59894	0.020184	0.027713	0.449885	1202	4	0.59894
ZNF800	6	0.98594	0.96199	1.0	18563	0	0.5868	0.020184	0.027713	0.449885	1203	4	0.5868
TAS1R2	6	0.72644	0.37582	0.562284	13298	1	0.074106	0.020188	0.027713	0.449885	1204	2	0.074106
DNAJA1	6	0.72818	0.37582	0.562284	13327	1	0.50443	0.020202	0.027713	0.449885	1205	4	0.50443
IL31RA	6	0.50871	0.21373	0.408029	10442	1	0.42716	0.020217	0.027713	0.449885	1206	3	0.42716
ZSWIM4	6	0.38857	0.15962	0.33991	9318	2	0.38931	0.020307	0.027713	0.449885	1207	3	0.38931
SUPT3H	6	0.7419	0.4022	0.591134	13572	1	0.49826	0.020312	0.027714	0.449885	1208	4	0.49826
HEATR5B	6	0.98292	0.949	1.0	18493	0	0.20146	0.020374	0.027714	0.449885	1209	2	0.20146
RPS6KA2	6	0.042834	0.0037976	0.034585	2170	2	-0.21327	0.020374	0.027714	0.449885	1210	1	-0.21327
GPSM1	6	0.83205	0.54514	0.707255	15378	0	0.3721	0.020374	0.027714	0.449885	1211	2	0.3721
UBXN1	6	0.12391	0.019177	0.082525	4583	1	0.080114	0.020374	0.027714	0.449885	1212	2	0.080114
ZNF618	6	0.86868	0.63108	0.78273	16103	0	0.53406	0.020387	0.027714	0.449885	1213	4	0.53406
EFCAB6	6	0.97755	0.92943	1.0	18378	0	0.41691	0.020419	0.027714	0.449885	1214	3	0.41691
GNS	6	0.14397	0.022831	0.092638	4897	2	0.57192	0.020448	0.027714	0.449885	1215	3	0.57192
ADCYAP1R1	6	0.98437	0.95827	1.0	18527	0	0.52037	0.020468	0.027995	0.453347	1216	4	0.52037
DPCR1	6	0.099224	0.015684	0.079834	3883	2	0.25071	0.020478	0.027995	0.453347	1217	3	0.25071
ARFGEF1	6	0.69676	0.34962	0.544584	12792	1	0.545	0.020532	0.02828	0.453908	1218	3	0.545
PNMA2	6	0.154	0.026564	0.102083	5079	2	0.25959	0.020532	0.02828	0.453908	1219	3	0.25959
CYFIP1	6	0.74812	0.40962	0.593984	13699	1	0.51112	0.020543	0.02828	0.453908	1220	4	0.51112
C7orf43	6	0.16441	0.028169	0.105699	5276	2	-0.15358	0.020557	0.02828	0.453908	1221	2	-0.15358
TRIM43B	6	0.61642	0.28919	0.490289	11627	1	-0.045668	0.020557	0.02828	0.453908	1222	2	-0.045668
BCL2L11	6	0.66647	0.31943	0.513638	12335	1	0.54193	0.020623	0.028281	0.453908	1223	3	0.54193
ASXL3	6	0.64765	0.30058	0.498007	12052	1	-0.05203	0.020636	0.028281	0.453908	1224	2	-0.05203
HIST1H4E	6	0.79219	0.46856	0.643783	14538	0	0.56083	0.020641	0.028281	0.453908	1225	4	0.56083
C10orf55	5	0.073692	0.011237	0.062562	3115	2	-0.14915	0.020647	0.02299	0.415999	1226	2	-0.14915
NMBR	6	0.35604	0.13707	0.313732	8672	2	-0.051768	0.020688	0.028281	0.453908	1227	2	-0.051768
SNAP29	6	0.74641	0.40593	0.592891	13663	1	-0.0094771	0.020688	0.028281	0.453908	1228	2	-0.0094771
LEKR1	6	0.89753	0.71582	0.854963	16693	0	0.053278	0.020688	0.028281	0.453908	1229	2	0.053278
RPGR	6	0.8215	0.52283	0.687417	15157	0	0.44718	0.020735	0.02851	0.456853	1230	4	0.44718
CX3CL1	6	0.14407	0.022831	0.092638	4900	1	0.11265	0.020741	0.02851	0.456853	1231	1	0.11265
GALP	6	0.39536	0.16487	0.346154	9415	1	0.46365	0.020835	0.02874	0.458321	1232	4	0.46365
GAB1	6	0.71094	0.36099	0.551413	13052	1	0.14201	0.020846	0.02874	0.458321	1233	2	0.14201
SPC25	6	0.33612	0.12079	0.289435	8309	1	-0.12775	0.020898	0.02874	0.458321	1234	1	-0.12775
NDUFS6	6	0.87526	0.64895	0.797449	16246	0	0.10853	0.020915	0.02874	0.458321	1235	2	0.10853
DEPTOR	6	0.64192	0.30058	0.498007	11984	1	0.2905	0.021003	0.02874	0.458321	1236	1	0.2905
FOXP1	6	0.95486	0.85377	0.952134	17869	0	0.46876	0.021023	0.02874	0.458321	1237	4	0.46876
DOT1L	6	0.84318	0.55746	0.712555	15607	0	-0.089675	0.021055	0.029281	0.465833	1238	1	-0.089675
BHMT2	6	0.92159	0.76617	0.889742	17178	0	0.48582	0.0211	0.029281	0.465833	1239	4	0.48582
SNX10	6	0.55302	0.24395	0.446654	10896	1	0.27751	0.021112	0.029281	0.465833	1240	2	0.27751
PLEKHG2	6	0.66761	0.31943	0.513638	12352	1	0.12251	0.02116	0.029793	0.470105	1241	1	0.12251
KRTAP9-8	6	0.14279	0.022831	0.092638	4881	1	0.52577	0.021162	0.029793	0.470105	1242	4	0.52577
LGALSL	6	0.079278	0.0099022	0.059719	3304	2	0.5207	0.021174	0.029793	0.470105	1243	4	0.5207
APBB2	6	0.82283	0.52613	0.690207	15191	0	0.4662	0.021239	0.030314	0.470105	1244	4	0.4662
SGSM1	6	0.69669	0.34962	0.544584	12790	1	0.60194	0.021251	0.030314	0.470105	1245	4	0.60194
C8B	6	0.41615	0.16858	0.349958	9561	1	0.46476	0.021285	0.030314	0.470105	1246	4	0.46476
POLE2	6	0.0085715	0.00029526	0.007234	797	4	-0.8475	0.021291	0.030314	0.470105	1247	2	-0.8475
HIST1H3A	6	0.81015	0.49972	0.669686	14908	0	0.16197	0.021291	0.030314	0.470105	1248	2	0.16197
SLC6A12	6	0.99471	0.98693	1.0	18760	0	0.47346	0.021318	0.030314	0.470105	1249	4	0.47346
CNOT2	6	0.041662	0.0037971	0.034585	2140	1	0.45704	0.021351	0.030314	0.470105	1250	3	0.45704
NOTCH2NL	6	0.45308	0.19118	0.380291	9881	1	0.57742	0.021378	0.030314	0.470105	1251	4	0.57742
CT45A2	1	0.9786	0.99303	1.0	18404	0	12764	0.021402	0.006974	0.267657	1252	1	12764
ID2	6	0.94329	0.82061	0.92859	17624	0	0.45724	0.021405	0.030314	0.470105	1253	3	0.45724
MAMSTR	6	0.57356	0.25905	0.46264	11134	1	0.56564	0.021438	0.030314	0.470105	1254	4	0.56564
SLC38A7	6	0.14971	0.024262	0.096148	5001	2	0.3656	0.021445	0.030314	0.470105	1255	3	0.3656
ATF3	6	0.25339	0.06618	0.193183	6817	2	-0.082521	0.021474	0.030617	0.470105	1256	2	-0.082521
IQCF6	6	0.75994	0.42096	0.598377	13934	1	0.55348	0.021491	0.030617	0.470105	1257	4	0.55348
PLP1	6	0.10536	0.016771	0.081013	4049	3	-0.35005	0.0215	0.030617	0.470105	1258	2	-0.35005
OR4A5	6	0.93936	0.80882	0.919991	17537	0	0.46044	0.021536	0.030617	0.470105	1259	4	0.46044
FLRT1	6	0.79918	0.48267	0.651973	14683	0	0.50014	0.021556	0.030617	0.470105	1260	4	0.50014
BLOC1S6	6	0.39467	0.16487	0.346154	9410	1	-0.069636	0.021579	0.030936	0.470105	1261	2	-0.069636
DKK1	6	0.30491	0.10357	0.263821	7744	1	0.48299	0.021598	0.030936	0.470105	1262	4	0.48299
KRAS	6	0.55866	0.24768	0.449799	10968	1	0.54208	0.02162	0.030936	0.470105	1263	3	0.54208
PFKFB3	6	0.53638	0.23641	0.43776	10716	1	0.54627	0.021637	0.030936	0.470105	1264	3	0.54627
VSIG2	6	0.83999	0.55439	0.71032	15550	0	0.31071	0.021645	0.030936	0.470105	1265	3	0.31071
SOCS4	6	0.83144	0.54514	0.707255	15364	0	0.49028	0.021649	0.030936	0.470105	1266	4	0.49028
PTPN21	6	0.74578	0.40593	0.592891	13656	1	0.55137	0.021683	0.030936	0.470105	1267	4	0.55137
LHFPL4	6	0.83099	0.54199	0.705064	15356	0	0.26739	0.021702	0.030936	0.470105	1268	3	0.26739
UBR5	6	0.78244	0.44707	0.622957	14342	0	0.61283	0.021702	0.030936	0.470105	1269	3	0.61283
PSAT1	6	0.52951	0.2289	0.429211	10649	1	0.40287	0.021708	0.030936	0.470105	1270	3	0.40287
TIGD7	6	0.93949	0.81183	0.922942	17540	0	0.34271	0.021736	0.030936	0.470105	1271	2	0.34271
HOXB7	6	0.74559	0.40592	0.592891	13652	1	0.5908	0.021764	0.030937	0.470105	1272	4	0.5908
PRSS58	6	0.27249	0.076007	0.21207	7154	2	0.34048	0.021773	0.030937	0.470105	1273	3	0.34048
PYROXD2	6	0.6601	0.3081	0.503262	12233	1	0.12143	0.021788	0.030937	0.470105	1274	3	0.12143
C14orf182	6	0.99591	0.99008	1.0	18787	0	0.48662	0.021813	0.030937	0.470105	1275	4	0.48662
S100G	6	0.70073	0.35346	0.547774	12859	1	0.3823	0.021836	0.030937	0.470105	1276	3	0.3823
IPO8	6	0.89713	0.71582	0.854963	16685	0	0.19336	0.021836	0.030937	0.470105	1277	3	0.19336
CKAP4	6	0.76316	0.42096	0.598377	14006	1	-0.070342	0.02184	0.030937	0.470105	1278	1	-0.070342
AURKC	6	0.96127	0.87419	0.967153	18010	0	0.49872	0.021863	0.030937	0.470105	1279	4	0.49872
PES1	6	0.61615	0.28919	0.490289	11623	1	-0.025544	0.021893	0.030937	0.470105	1280	1	-0.025544
KRTAP3-3	6	0.24763	0.061743	0.18202	6719	1	0.038948	0.021899	0.030937	0.470105	1281	2	0.038948
SLC16A3	6	0.15026	0.024262	0.096148	5011	2	0.10175	0.021922	0.030937	0.470105	1282	2	0.10175
METTL23	6	0.87614	0.65146	0.799739	16267	0	0.49067	0.021961	0.031301	0.470105	1283	4	0.49067
TMEM176A	6	0.9288	0.78338	0.900996	17322	0	0.53062	0.021974	0.031301	0.470105	1284	4	0.53062
IDH3B	6	0.35312	0.13707	0.313732	8601	1	0.48458	0.021988	0.031301	0.470105	1285	4	0.48458
ALKBH4	6	0.42572	0.17992	0.369222	9647	1	0.46149	0.022018	0.031301	0.470105	1286	3	0.46149
PTPN23	6	0.88934	0.69631	0.837598	16541	0	0.13797	0.022055	0.031301	0.470105	1287	2	0.13797
ATP12A	6	0.83447	0.5513	0.709881	15433	0	-0.10562	0.022076	0.031301	0.470105	1288	2	-0.10562
TMEM260	6	0.7503	0.41342	0.593984	13746	1	0.52755	0.022081	0.031301	0.470105	1289	4	0.52755
CLCN1	6	0.70559	0.35725	0.549509	12950	1	0.050726	0.022137	0.031301	0.470105	1290	2	0.050726
PCCA	6	0.97635	0.92539	1.0	18351	0	0.49319	0.02217	0.031301	0.470105	1291	4	0.49319
ZNF223	6	0.31557	0.10611	0.264931	7917	1	0.14681	0.02218	0.031301	0.470105	1292	2	0.14681
ADAMTS3	6	0.034463	0.002525	0.0262	1915	1	0.56297	0.022216	0.031533	0.470105	1293	4	0.56297
GPR64	6	0.80372	0.48267	0.651973	14777	0	0.53205	0.022237	0.031533	0.470105	1294	4	0.53205
DOCK11	6	0.8448	0.56054	0.715576	15636	0	0.28225	0.022256	0.031533	0.470105	1295	2	0.28225
PSMB9	6	0.78176	0.44346	0.618662	14325	0	-0.24121	0.022325	0.031533	0.470105	1296	2	-0.24121
SAFB2	6	0.68352	0.32693	0.518571	12585	1	0.18515	0.022357	0.031776	0.470105	1297	3	0.18515
HIST1H2BE	6	0.027874	0.0019171	0.02237	1703	2	-0.24081	0.022364	0.031776	0.470105	1298	1	-0.24081
TEX36	6	0.7706	0.42474	0.599432	14136	1	0.46078	0.022382	0.031776	0.470105	1299	3	0.46078
KCNQ4	6	0.99265	0.98037	1.0	18716	0	0.46318	0.022417	0.031776	0.470105	1300	3	0.46318
TMEM135	6	0.70371	0.35725	0.549509	12915	1	-0.21412	0.022468	0.031777	0.470105	1301	2	-0.21412
BBS12	6	0.94428	0.82343	0.930131	17648	0	0.055137	0.02252	0.031777	0.470105	1302	2	0.055137
IMMP2L	6	0.9321	0.79161	0.908148	17391	0	0.53087	0.022569	0.032033	0.470105	1303	4	0.53087
AGPAT3	6	0.73459	0.38711	0.575197	13445	1	0.49019	0.022602	0.03233	0.470105	1304	3	0.49019
CXorf56	6	0.98574	0.96122	1.0	18557	0	0.56332	0.022647	0.03233	0.470105	1305	4	0.56332
SLA	6	0.51016	0.21373	0.408029	10452	1	0.55248	0.022724	0.03233	0.470105	1306	4	0.55248
PRTG	6	0.99071	0.97369	1.0	18669	0	0.38912	0.022727	0.03233	0.470105	1307	2	0.38912
CLDN20	6	0.46545	0.19118	0.380291	9991	1	-0.017917	0.02273	0.03233	0.470105	1308	1	-0.017917
OR13J1	6	0.10118	0.015961	0.079834	3944	1	0.5851	0.022865	0.032662	0.470105	1309	4	0.5851
PHYH	6	0.78488	0.46146	0.64139	14385	0	0.07063	0.022887	0.032662	0.470105	1310	1	0.07063
PYGL	6	0.28075	0.084662	0.231098	7302	1	0.1881	0.022887	0.032662	0.470105	1311	3	0.1881
IFNA8	6	0.93593	0.80424	0.916799	17474	0	0.25957	0.022887	0.032662	0.470105	1312	1	0.25957
IL1RAP	6	0.97921	0.9339	1.0	18418	0	0.044496	0.022887	0.032662	0.470105	1313	2	0.044496
SGCB	6	0.58556	0.26283	0.465909	11267	1	0.016818	0.022887	0.032662	0.470105	1314	2	0.016818
OR6C76	6	0.95806	0.86544	0.961323	17939	0	0.49769	0.022904	0.032662	0.470105	1315	3	0.49769
ACAD10	6	0.98193	0.94696	1.0	18474	0	0.42343	0.022908	0.032662	0.470105	1316	4	0.42343
UGT2B28	3	0.96445	0.95217	1.0	18069	0	0.79925	0.022911	0.0239	0.422652	1317	2	0.79925
IKBIP	6	0.030444	0.0021618	0.024077	1781	1	0.55032	0.022925	0.032662	0.470105	1318	4	0.55032
TCF4	6	0.9362	0.80424	0.916799	17480	0	0.47703	0.022925	0.032662	0.470105	1319	4	0.47703
CBX1	6	0.98392	0.95387	1.0	18514	0	0.51091	0.022957	0.032662	0.470105	1320	4	0.51091
CNTNAP4	6	0.38686	0.15962	0.33991	9281	1	0.26937	0.022978	0.032662	0.470105	1321	2	0.26937
RPL37A	5	0.030797	0.0025001	0.0262	1794	2	-0.50363	0.022996	0.024426	0.422652	1322	1	-0.50363
NMRAL1	6	0.80859	0.49634	0.665998	14874	0	0.42303	0.023005	0.032662	0.470105	1323	4	0.42303
TLN1	6	0.80122	0.48267	0.651973	14729	0	0.30631	0.02301	0.032662	0.470105	1324	2	0.30631
GRXCR1	6	0.9307	0.78672	0.903897	17364	0	0.53458	0.023017	0.03292	0.470105	1325	4	0.53458
RNF13	6	0.045668	0.0041249	0.034585	2258	1	0.48356	0.023017	0.03292	0.470105	1326	4	0.48356
KRT83	6	0.76394	0.42096	0.598377	14022	1	0.52534	0.023039	0.03292	0.470105	1327	4	0.52534
ADPGK	6	0.70419	0.35725	0.549509	12922	1	0.08132	0.023043	0.03292	0.470105	1328	2	0.08132
MEP1B	6	0.43613	0.18364	0.375779	9732	1	0.49734	0.023071	0.03292	0.470105	1329	4	0.49734
MUM1L1	6	0.26678	0.074873	0.209699	7061	1	0.035031	0.023085	0.03292	0.470105	1330	2	0.035031
ATMIN	6	0.048357	0.0041254	0.034585	2352	1	0.34564	0.023096	0.03292	0.470105	1331	3	0.34564
PCDHB4	6	0.29612	0.10117	0.263243	7592	2	0.41281	0.023155	0.032921	0.470105	1332	3	0.41281
C6orf222	6	0.87054	0.63876	0.789257	16141	0	0.63835	0.023159	0.032921	0.470105	1333	4	0.63835
ATP6V0D1	6	0.062942	0.0063895	0.044358	2808	3	-0.21372	0.023174	0.032921	0.470105	1334	2	-0.21372
SUPT4H1	6	0.38355	0.15583	0.335242	9215	2	-0.36082	0.023174	0.032921	0.470105	1335	1	-0.36082
CLEC4F	6	0.98332	0.95002	1.0	18502	0	0.61823	0.023184	0.032921	0.470105	1336	4	0.61823
S100A2	6	0.99143	0.97588	1.0	18688	0	0.54313	0.023203	0.032921	0.470105	1337	3	0.54313
DCLK2	6	0.87244	0.6439	0.794233	16186	0	0.50144	0.023223	0.033071	0.470105	1338	4	0.50144
HDGFRP3	6	0.99601	0.99066	1.0	18789	0	0.62402	0.023232	0.033222	0.470105	1339	4	0.62402
WDYHV1	6	0.72788	0.37582	0.562284	13321	1	0.35056	0.023264	0.033222	0.470105	1340	3	0.35056
SLMO2	6	0.047819	0.0041254	0.034585	2337	2	0.43923	0.023278	0.033222	0.470105	1341	3	0.43923
TIMMDC1	6	0.043307	0.003908	0.034585	2196	2	0.54489	0.023293	0.033222	0.470105	1342	4	0.54489
H1F0	6	0.84442	0.55746	0.712555	15630	0	0.5153	0.023293	0.033222	0.470105	1343	4	0.5153
FAM21C	4	0.26954	0.087528	0.236778	7103	1	0.57004	0.023308	0.022602	0.410043	1344	3	0.57004
CAPZA1	6	0.34748	0.13564	0.313732	8504	1	0.52137	0.023335	0.033222	0.470105	1345	3	0.52137
C6orf141	6	0.9563	0.85609	0.952854	17904	0	0.38434	0.023335	0.033222	0.470105	1346	3	0.38434
SERPINB2	6	0.9359	0.80424	0.916799	17473	0	0.59703	0.023337	0.033222	0.470105	1347	4	0.59703
AGAP11	6	0.40652	0.16858	0.349958	9490	1	0.0090218	0.023342	0.033222	0.470105	1348	2	0.0090218
LAMC2	6	0.092588	0.013115	0.069924	3688	1	-0.18582	0.023409	0.033222	0.470105	1349	1	-0.18582
LCK	6	0.76892	0.42474	0.599432	14109	1	0.66644	0.023425	0.033222	0.470105	1350	4	0.66644
KIAA0232	6	0.28316	0.085722	0.232399	7355	2	0.47645	0.023476	0.033222	0.470105	1351	4	0.47645
OR8H1	6	0.15323	0.026564	0.102083	5071	2	0.11757	0.023479	0.033222	0.470105	1352	3	0.11757
PSEN1	6	0.70937	0.36099	0.551413	13013	1	0.38925	0.023504	0.033222	0.470105	1353	3	0.38925
KIF5C	6	0.76255	0.42096	0.598377	13985	1	0.10325	0.023514	0.033222	0.470105	1354	3	0.10325
ZPBP2	6	0.41794	0.16858	0.349958	9580	1	0.21371	0.023526	0.033222	0.470105	1355	3	0.21371
ST13	6	0.70497	0.35725	0.549509	12939	1	0.59769	0.023568	0.033222	0.470105	1356	3	0.59769
CXorf40B	5	0.98072	0.95381	1.0	18444	0	0.62807	0.023576	0.024882	0.422652	1357	3	0.62807
PLEKHA7	6	0.29148	0.09341	0.247191	7507	2	0.06596	0.023582	0.033222	0.470105	1358	2	0.06596
ARMC3	6	0.056714	0.0054587	0.040999	2619	1	0.45644	0.023595	0.033222	0.470105	1359	3	0.45644
C22orf29	6	0.91758	0.75891	0.884668	17093	0	0.32949	0.023618	0.033222	0.470105	1360	2	0.32949
TRIM64C	5	0.56047	0.24481	0.448014	10984	1	0.36516	0.023649	0.024882	0.422652	1361	1	0.36516
SOX10	6	0.93638	0.80424	0.916799	17482	0	0.38387	0.023667	0.033222	0.470105	1362	2	0.38387
OR4D6	6	0.0014008	0.23133	0.001615	280	3	-0.85967	0.023671	0.033222	0.470105	1363	1	-0.85967
RAD51AP1	6	0.99183	0.97844	1.0	18694	0	0.51193	0.023671	0.033222	0.470105	1364	4	0.51193
PIK3AP1	6	0.96197	0.87945	0.970694	18022	0	0.44713	0.023695	0.033222	0.470105	1365	4	0.44713
RNF214	6	0.93167	0.79161	0.908148	17379	0	0.22647	0.0237	0.033222	0.470105	1366	2	0.22647
DCDC2	6	0.98798	0.96606	1.0	18605	0	0.49491	0.023712	0.033222	0.470105	1367	4	0.49491
TOMM70A	6	0.32182	0.11152	0.274629	8044	1	0.53047	0.023712	0.033222	0.470105	1368	4	0.53047
GNB1	6	0.91312	0.74003	0.868559	17002	0	0.18862	0.023723	0.033222	0.470105	1369	3	0.18862
KLF17	6	0.2781	0.080303	0.221232	7253	2	-0.062548	0.023728	0.033222	0.470105	1370	2	-0.062548
SLAMF6	6	0.30833	0.10357	0.263821	7801	1	0.45549	0.023752	0.033222	0.470105	1371	4	0.45549
C9orf123	4	0.74852	0.50032	0.670069	13714	0	0.30992	0.023773	0.023383	0.420001	1372	1	0.30992
HPD	6	0.85991	0.59848	0.750294	15931	0	0.26089	0.023775	0.033222	0.470105	1373	3	0.26089
SNRNP48	6	0.46454	0.19118	0.380291	9985	1	0.39145	0.023804	0.033222	0.470105	1374	2	0.39145
RSPH4A	6	0.50785	0.21373	0.408029	10425	1	0.47512	0.02382	0.033222	0.470105	1375	3	0.47512
FAM104B	6	0.052569	0.0050035	0.038948	2487	1	0.34007	0.023827	0.033222	0.470105	1376	2	0.34007
[truncated: 17,526 more rows]

## Sheet: Figure 2D
MAGeCK test results RTX-REC sample
[truncated: 18,903 more rows]

[truncated: 1 more sheets: Mageck test results mock sample]
