# Supplementary material for: Identification of BLNK and BTK as mediators of rituximab‐induced programmed cell death by CRISPR screens in GCB‐subtype diffuse large B‐cell lymphoma
Source: Mol Oncol. 2020 Jul 16;14(9):1978–97. doi: 10.1002/1878-0261.12753 (PMC7463323; doi:10.1002/1878-0261.12753)
Supplement: Supplementary file 3 — Appendix S2. BCR gene set and oligos. Gene set of 263 commonly enriched genes submitted for EnrichR analysis and sgRNA and TIDE primer sequences. [file MOL2-14-1978-s003.xlsx]

## Sheet: 263 commonly enriched genes
Gene set of 263 commonly enriched genes submitted for EnrichR analysis.
MS4A1,0.999619
BLNK,0.999619
POLE3,0.999619
DDX5,0.999619
BTK,0.999619
POU2F1,0.999619
DEPDC5,0.999619
CHRAC1,0.999619
UBP1,0.999619
CD19,0.999619
CREBBP,0.999619
SPEN,0.999619
PPP4R2,0.999619
INO80E,0.999072
DDX17,0.999072
DHX36,0.999072
C10orf76,0.998544
CMIP,0.998075
AGPS,0.997878
POGZ,0.997878
DYNLL1,0.996625
MLLT1,0.995668
ISL2,0.995446
CABIN1,0.99524
NCK1,0.993949
SRSF10,0.99169
PITHD1,0.989928
HOXD12,0.989604
RHOH,0.986541
C12orf66,0.985449
USF2,0.98232
LDB1,0.98232
HNRNPD,0.979827
UPF3A,0.979827
SPI1,0.979353
GNAI2,0.973951
AP2A1,0.948405
HNRNPUL2,0.942385
DSG3,0.940308
KCTD10,0.940308
HIST1H1B,0.928392
PLCG2,0.928392
SIRT1,0.928392
MED25,0.928392
SETD1B,0.928392
ANKRD54,0.928392
CYFIP2,0.928392
MIF,0.928392
C5orf64,0.92452
BAZ1A,0.92452
USB1,0.92452
SMG9,0.92452
SYVN1,0.92452
XPNPEP1,0.919929
ATAD5,0.91929
TFPT,0.915794
BIRC2,0.915794
HTRA3,0.915794
FOSL1,0.915794
PDLIM7,0.915794
C1orf159,0.915794
FOXE1,0.912048
KPTN,0.909483
RSPH10B2,0.902714
WDR37,0.863767
HBEGF,0.861498
AP1M1,0.86114
CHD2,0.852462
PPP1R12A,0.852462
FUT11,0.851647
KCNJ16,0.850451
SET,0.850451
SZT2,0.845974
TAS2R16,0.842764
RECQL,0.842764
VPS8,0.840206
BRD9,0.840206
PAQR8,0.840206
MYO9B,0.839
UBE2Q1,0.839
MXD3,0.821913
OLAH,0.779367
RBFOX2,0.777684
HIST1H2AI,0.827589
TMEM61,0.777684
SCAP,0.771834
FIG4,0.771375
ARX,0.752049
ARRDC3,0.752049
CUL3,0.752049
RPS6KA1,0.752049
PLTP,0.752049
PPP1CC,0.752049
FBXO33,0.752049
KATNB1,0.752049
ZFAT,0.752049
PI4KB,0.752049
DONSON,0.752049
RAB35,0.752049
BIK,0.752049
PRLR,0.752049
MAML1,0.752049
SERPINB6,0.752049
LHFPL5,0.752049
OTUD5,0.752049
HMHA1,0.752049
ARCN1,0.752049
SGPP2,0.752049
C16orf54,0.752049
PCDHGC5,0.868634
CCDC91,0.752049
EHBP1,0.752049
BRK1,0.752049
SMEK1,0.752049
ERCC6,0.86114
JTB,0.752049
SPNS1,0.752049
SLC38A2,0.752049
TRMT61B,0.752049
EYA4,0.752049
FLRT2,0.752049
VAV1,0.752049
PARP2,0.752049
ATP6V1G1,0.752049
ZFYVE20,0.752049
ERP44,0.752049
ZNF554,0.752049
NDUFV2,0.752049
MAP7D1,0.752049
ACSF3,0.752049
ICAM1,0.752049
HPCAL1,0.752049
LUC7L,0.752049
ZMIZ1,0.752049
MESP2,0.752049
TRIM61,0.752049
ADIPOR1,0.752049
ARL4C,0.752049
TRIM10,0.752049
ITFG2,0.752049
TOR4A,0.752049
FBXO11,0.752049
SLC30A1,0.752049
LZTS1,0.752049
TMSB10,0.752049
LOC100287036,0.752049
KBTBD2,0.752049
AIFM2,0.752049
GLP2R,0.752049
ID4,0.752049
OR5AC2,0.752049
SPATA12,0.752049
RAB11A,0.752049
STRIP1,0.752049
SNED1,0.752049
OR13D1,0.752049
C16orf87,0.752049
GCAT,0.752049
ZFP36,0.752049
LZTS2,0.752049
MEX3C,0.752049
SLIT2,0.746065
RBM38,0.750696
NCLN,0.750696
HMGA1,0.750696
UCKL1,0.746065
KLF11,0.743398
AFF3,0.741277
TRAPPC13,0.740895
FURIN,0.737993
SCGB1D1,0.732798
MORF4L1,0.732343
GPT2,0.732343
FBXW9,0.732343
TMEM186,0.730137
FAM8A1,0.721562
TRMT10A,0.721562
SLC16A2,0.721562
PIBF1,0.721562
SREBF2,0.721562
ZNF335,0.721562
ATP1B3,0.721562
PHACTR3,0.721562
CCDC142,0.721562
DOCK2,0.721562
BIRC6,0.711155
RIPPLY2,0.694473
PXK,0.685375
RLIM,0.685375
SESN2,0.685375
ADAM32,0.685375
KLRC1,0.685375
ENPP1,0.685375
ALG10B,0.685375
XPO6,0.685375
VIP,0.676861
ZSCAN30,0.66054
SSPO,0.676861
HIST1H2AL,0.676861
KRT35,0.675819
ZNF22,0.671183
MSH4,0.668955
MLF1,0.66054
TSPAN8,0.66054
C1orf68,0.66054
PCNXL2,0.66054
EPHA4,0.66054
RLF,0.66054
HDAC2,0.66054
CBY3,0.66054
RNF165,0.66054
SEPHS1,0.66054
FBXO3,0.66054
TSPYL2,0.658745
UBN2,0.658745
HAVCR2,0.652458
UBR2,0.652458
EPO,0.652458
ZNF691,0.652458
C15orf57,0.652458
CPEB3,0.652458
ALKBH1,0.652458
PRKCG,0.652458
EMC6,0.652458
LUM,0.652458
TPO,0.652458
DAO,0.652458
PPFIBP1,0.652458
KRTAP19-4,0.647046
USP2,0.647046
CD81,0.647046
CDKL3,0.647046
UNC50,0.647046
ANKRD7,0.647046
NCKAP1L,0.647046
CAPRIN1,0.647046
METTL22,0.647046
GGCX,0.645965
LOC643037,0.645965
MVD,0.645965
HRK,0.645965
SFRP1,0.645965
AP2A2,0.645965
SLC30A4,0.645965
TNFAIP8L3,0.645965
PDE1B,0.645965
CWC27,0.645965
LARP1B,0.645965
LSP1,0.645965
AHSG,0.645965
TNFRSF13C,0.645965
ZNF114,0.645965
BRD4,0.645965
POU3F1,0.645965
ZNF628,0.635493
WNT2B,0.635493
DHRS4L1,0.635493
MGEA5,0.631118
CCNI2,0.631118
FAM221A,0.629008
PLSCR3,0.629008
IGFBP4,0.621165
TM9SF4,0.618579

## Sheet: Top-5 enriched pathways 
Top-5 resulting pathways from five different databases, based on the 263 submitted genes.
Databases	Rank	Enriched Pathways	P.val	cor.p.val	z-score	combined-score
Wikipathways-2019	1	Gene regulatory network modelling somitogenesis WP2854	0.008761	0.5257	-2.89	13.68
Wikipathways-2019	2	Development of pulmonary dendritic cells and macrophage subsets WP3892	0.01221	0.5495	-2.84	12.53
Wikipathways-2019	3	Hematopoietic Stem Cell Differentiation WP2849	0.0007701	0.06931	-1.62	11.59
Wikipathways-2019	4	B Cell Receptor Signaling Pathway WP23	0.00004233	0.007619	-1.12	11.26
Wikipathways-2019	5	SREBF and miR33 in cholesterol and lipid homeostasis WP2011	0.01831	0.6201	-2.53	10.12
BioCarta_2016	1	BCR Signaling Pathway_Homo sapiens_h_bcrPathway	0.007699	0.1710	-1.96	9.53
BioCarta_2016	2	Regulation of transcriptional activity by PML_Homo sapiens_h_pmlPathway	0.008761	0.1710	-1.36	6.43
BioCarta_2016	3	Granzyme A mediated Apoptosis Pathway_Homo sapiens_h_setPathway	0.01042	0.1710	-1.06	4.85
BioCarta_2016	4	Control of skeletal myogenesis by HDAC and calcium/calmodulin-dependent kinase (CaMK)_Homo sapiens_h_hdacPathway	0.03069	0.3438	-1.26	4.40
BioCarta_2016	5	Fc Epsilon Receptor I Signaling in Mast Cells_Homo sapiens_h_fcer1Pathway	0.05543	0.3587	-1.42	4.12
Reactome_2016	1	Antigen activates B Cell Receptor (BCR) leading to generation of second messengers_Homo sapiens_R-HSA-983695	0.00003337	0.01815	-1.92	19.83
Reactome_2016	2	Formation of Senescence-Associated Heterochromatin Foci (SAHF)_Homo sapiens_R-HSA-2559584	0.001334	0.1814	-2.10	13.91
Reactome_2016	3	Fcgamma receptor (FCGR) dependent phagocytosis_Homo sapiens_R-HSA-2029480	0.001057	0.1814	-1.92	13.14
Reactome_2016	4	RHO GTPases Activate WASPs and WAVEs_Homo sapiens_R-HSA-5663213	0.001236	0.1814	-1.93	12.93
Reactome_2016	5	Regulation of actin dynamics for phagocytic cup formation_Homo sapiens_R-HSA-2029482	0.001778	0.1935	-1.91	12.12
NCI-Nature_2016	1	Calcium signaling in the CD4+ TCR pathway_Homo sapiens_5294f70b-618f-11e5-8ac5-06603eb7f303	0.006381	0.2004	-1.62	8.21
NCI-Nature_2016	2	Notch signaling pathway_Homo sapiens_88f83518-6194-11e5-8ac5-06603eb7f303	0.007551	0.2004	-1.56	7.63
NCI-Nature_2016	3	BCR signaling pathway_Homo sapiens_acbf44e2-618c-11e5-8ac5-06603eb7f303	0.01002	0.2004	-1.60	7.38
NCI-Nature_2016	4	EPO signaling pathway_Homo sapiens_20fe3c0e-6192-11e5-8ac5-06603eb7f303	0.009167	0.2004	-1.52	7.11
NCI-Nature_2016	5	IL8- and CXCR2-mediated signaling events_Homo sapiens_fe78e284-6193-11e5-8ac5-06603eb7f303	0.009958	0.2004	-1.38	6.37
Panther_2016	1	B cell activation_Homo sapiens_P00010	0.0009073	0.04355	-1.69	11.83
Panther_2016	2	Histamine H1 receptor mediated signaling pathway_Homo sapiens_P04385	0.04551	0.5537	-1.35	4.17
Panther_2016	3	Huntington disease_Homo sapiens_P00029	0.08120	0.5537	-1.46	3.66
Panther_2016	4	Oxytocin receptor mediated signaling pathway_Homo sapiens_P04391	0.09297	0.5537	-1.35	3.20
Panther_2016	5	Thyrotropin-releasing hormone receptor signaling pathway_Homo sapiens_P04394	0.1012	0.5537	-1.30	2.97

## Sheet: BCR-genes
BCR-related pathways from Pathcards and EnrichR used to build the list of BCR-genes, from Figure 2.
Pathcards pathway sets	Enricher Pathways	Genes
FCERImediated Ca+2 mobilization	NCI-Nature_2016 BCR signaling pathway_Homo sapiens_acbf44e2-618c-11e5-8ac5-06603eb7f303	AGO1
Antigen activates B Cell Receptor (BCR) leading to generation of second messengers	BIOCARTA_2016 BCR Signaling Pathway_Homo sapiens_h_bcrPathway	AGO2
Activation of RAS in B cells	KEGG_2019_Human B cell receptor signaling pathway	AGO3
Downstream signaling events of B Cell Receptor (BCR)	Reactome_2016 Antigen activates B Cell Receptor (BCR) leading to generation of second messengers_Homo sapiens_R-HSA-983695	AGO4
Signaling by the B Cell Receptor (BCR)	Panther_2016 B cell activation_Homo sapiens_P00010	AHCYL1
B cell receptor signaling pathway (KEGG)	WikiPathways_2019 B Cell Receptor Signaling Pathway WP23	AKT1
		AKT1S1
		AKT2
		AKT3
		BAD
		BCL10
		BLK
		BLNK
		BTC
		BTK
		BTRC
		CALM1
		CALM2
		CALM3
		CARD11
		CASP9
		CBL
		CBLB
		CD19
		CD22
		CD28
		CD79A
		CD79B
		CD80
		CD86
		CDKN1A
		CDKN1B
		CHUK
		CREB1
		CUL1
		DAPP1
		EGF
		EGFR
		ERBB2
		ERBB3
		ERBB4
		EREG
		FBXW11
		FGF1
		FGF10
		FGF16
		FGF17
		FGF18
		FGF19
		FGF2
		FGF20
		FGF22
		FGF23
		FGF3
		FGF4
		FGF5
		FGF6
		FGF7
		FGF8
		FGF9
		FGFR1
		FGFR2
		FGFR3
		FGFR4
		FOXO1
		FOXO3
		FOXO4
		FRS2
		FYN
		GAB1
		GO1
		GRAP2
		GRB2
		GSK3A
		GSK3B
		HBEGF
		HGF
		HRAS
		ICOS
		IER3
		IGHE
		IGKV3D-11
		IGKV4-1
		IGKV5-2
		IGLC1
		IGLC6
		IKBKB
		IKBKG
		INS
		INSR
		IRS1
		IRS2
		ITK
		ITPR1
		ITPR2
		ITPR3
		KIT
		KITLG
		KL
		KLB
		KRAS
		LAT
		LCK
		LCP2
		LYN
		MALT1
		MAP3K7
		MAPK1
		MAPK3
		MAPKAP1
		MDM2
		MET
		MIR4687
		MIR5196
		MIR7703
		MLST8
		MOV10
		MTOR
		NCK1
		NFATC1
		NFATC2
		NFATC3
		NFKB1
		NFKBIA
		NFKBIB
		NFKBIE
		NR4A1
		NRAS
		NRG1
		NRG2
		NRG3
		NRG4
		ORAI1
		ORAI2
		PDGFA
		PDGFB
		PDGFRA
		PDGFRB
		PDPK1
		PHLPP1
		PHLPP2
		PIK3AP1
		PIK3CA
		PIK3CB
		PIK3CD
		PIK3R1
		PIK3R2
		PIK3R3
		PIP4K2A
		PIP4K2B
		PIP4K2C
		PIP5K1A
		PIP5K1B
		PIP5K1C
		PLCG1
		PLCG2
		PPP2CA
		PPP2CB
		PPP2R1A
		PPP2R1B
		PPP2R5A
		PPP2R5B
		PPP2R5C
		PPP2R5D
		PPP2R5E
		PPP3CA
		PPP3CB
		PPP3R1
		PRKCB
		PRR5
		PSMA1
		PSMA2
		PSMA3
		PSMA4
		PSMA5
		PSMA6
		PSMA7
		PSMA8
		PSMB1
		PSMB10
		PSMB11
		PSMB2
		PSMB3
		PSMB4
		PSMB5
		PSMB6
		PSMB7
		PSMB8
		PSMB9
		PSMC1
		PSMC2
		PSMC3
		PSMC4
		PSMC5
		PSMC6
		PSMD1
		PSMD10
		PSMD11
		PSMD12
		PSMD13
		PSMD14
		PSMD2
		PSMD3
		PSMD4
		PSMD5
		PSMD6
		PSMD7
		PSMD8
		PSMD9
		PSME1
		PSME2
		PSME3
		PSME4
		PSMF1
		PTEN
		PTPN11
		PTPN6
		RASGRP1
		RASGRP3
		REL
		RELA
		RICTOR
		RPS27A
		RPS6KB2
		SEM1
		SH3KBP1
		SHC1
		SKP1
		SOS1
		SRC
		SRMS
		STIM1
		SYK
		TEC
		THEM4
		TNRC6A
		TNRC6B
		TNRC6C
		TP53
		TRAT1
		TRIB3
		TRPC1
		TSC2
		TXK
		UBA52
		UBB
		UBC
		VAV1
		VAV2
		VAV3
		CAMK2G
		BCL6
		MYC
		INPP5D
		MAP2K2
		CSK
		LAT2
		RAC2
		MAP4K1
		CSNK2A1
		BRAF
		RAPGEF1
		PIK3CG
		MAP2K1
		PPP3R2
		DOK1
		CAMK2A
		CD72
		LOC102723407
		RAC3
		MAP3K1
		GTF2I
		PRKCD
		KLF11
		RAC1
		CD81
		SOS2
		POU2F2
		CDC42
		HCLS1
		MAPK4
		GAB2
		RAF1
		MAPK14
		LILRB3
		ILF2
		MAPK9
		ELK1
		IFITM1
		RASA1
		ATF2
		IRF4
		MAP2K6
		PTPN18
		JUN
		CR2
		ETS1
		INPPL1
		BCL2A1
		TRAF6
		CRK
		PDPK2P
		FCGR2B
		SH3BP5
		CRKL
		MAX
		FOS
		PPP3CC
		MAPK8
		IBTK
		E2F3
		MEF2C
		RPS6KA1
		PTPRC
		PAG1
		MEF2D
		SH3BP2
		CYCSP35
		LOC124827
		LOC147908
		NFATC4
		PRKCA
		BCR
		CAMK2B
		IGH
		IGLC7
		IGKV1D-16
		IGKV1-5
		IGHV7-81
		IGHD
		IGHM
		IGHV3-23
		IGKC
		IGLC2
		IGLC3
		MAP3K3
		MAP3K2
		MAPK13
		MAPK11
		MAPK12
		MAPK10
		ARAF
		NFKBIL1
		NFKB2

## Sheet: Primer sequences
sgRNA and TIDE primer sequences
sgRNA	sgRNA sequence	TIDE fwd primer sequence	TIDE rev primer sequence	Sanger sequencing primer
sg1-MS4A1	GGATCATCAGAAGACCCCCC	CCAGTTGTCAAGATCACTGG	ACCACTGACTCTCAACCATG	GGAGGAAATGCTGAGAGAAG
sg1-BLNK	TCCCCGCCAGTCAGAAGTTG	TTCTCCCTAGAGCAGGGGTG	CTCACCTATATACTCGCCTC	TTCTCCCTAGAGCAGGGGTG
sg2-BLNK	CTCACCTATATACTCGCCTC	GTCTCTGAAAGCCATGATGCCA	GGGCATTAAAATGCATACTTGG	AGGAATGGTCCTGACGGC
sg1-BTK	CTGTGTTTGCTAAATCCACA	CCGGCCTGCACCTTTTAAT	CCCCATATCCATGCCCTCAC	CCGGCCTGCACCTTTTAAT
sg2-BTK	TATGAGTATGACTTTGAACG	GGAACCAAGAGGGATGAGGAT	TTGACCGTGTTCCACGTTGC	GGAACCAAGAGGGATGAGGAT
qPCR primer and probe sequences
RPLP0 Forward	GGCGACCTGGAAGTCCAACT
RPLP0 Reverse	CCATCAGCACCACAGCCTTC
RPLP0 Probe	ATCTGCTGCATCTGCTTGGAGCCCA (FAM-Tamra)
