# Supplementary material for: Identification of BLNK and BTK as mediators of rituximab‐induced programmed cell death by CRISPR screens in GCB‐subtype diffuse large B‐cell lymphoma
Source: Mol Oncol. 2020 Jul 16;14(9):1978–97. doi: 10.1002/1878-0261.12753 (PMC7463323; doi:10.1002/1878-0261.12753)
Supplement: Supplementary file 4 — Appendix S3. Raw data for all figures. Excel spreadsheet with data used for calculations and plotting related to each figure. [file MOL2-14-1978-s004.xlsx]

## Sheet: Figure 1
B) Indel rate from TIDE analysis OCI-Ly-7-Cas9
Cell population	Indel rate in %
sg1-MS4A1	84.6
D) Viable cells following rituximab treatment OCI-Ly-7-Cas9
Human serum
Naive population	saline replicate 1	saline replicate 2	saline replicate 3	rituximab replicate 1	rituximab replicate 2	rituximab replicate 3
Count 1	980000	880000	850000	95000	30000	0
sg1-MS4A1 population	saline replicate 1	saline replicate 2	saline replicate 3	rituximab replicate 1	rituximab replicate 2	rituximab replicate 3
Count 1	755000	720000	835000	845000	822500	800000
Heat inactivated human serum
Naive population	saline replicate 1	saline replicate 2	saline replicate 3	rituximab replicate 1	rituximab replicate 2	rituximab replicate 3
Count 1	1320000	1470000	1385000	965000	1.045e+06	965000
sgCtrl population	saline replicate 1	saline replicate 2	saline replicate 3	rituximab replicate 1	rituximab replicate 2	rituximab replicate 3
Count 1	1240000	1346000	1415000	995000	1100000	985000
sg1-MS4A1 population	saline replicate 1	saline replicate 2	saline replicate 3	rituximab replicate 1	rituximab replicate 2	rituximab replicate 3
Count 1	1245000	1300000	1245000	1320000	1240000	1300000

## Sheet: Figure 3
A) Indel rate from TIDE analysis OCI-Ly-7
Cell population	Indel rate in %
sg1-BLNK population	79.7
sg2-BLNK population	82.9
sg1-BTK population	67.7
sg2-BTK population	76.4
C) Viable cells following rituximab treatment OCI-Ly-7
Naive population	saline replicate 1	saline replicate 2	saline replicate 3	saline replicate 4	rituximab replicate 1	rituximab replicate 2	rituximab replicate 3	rituximab replicate 4
Count 1	1025000	975000	1155000	955000	640000	675000	545000	715000
Count 2	1030000	1090000	1060000	1205000	770000	730000	720000	760000
Count 3	1225000	1125000	1290000	1150000	880000	670000	630000	710000
Average	1093333.3	1063333.3	1168333.3	1103333.3	763333.3	691666.6	631666.6	728333.3
sgCtrl population	saline replicate 1	saline replicate 2	saline replicate 3	saline replicate 4	rituximab replicate 1	rituximab replicate 2	rituximab replicate 3	rituximab replicate 4
Count 1	740000	605000	815000	575000	430000	385000	590000	460000
Count 2	835000	850000	725000	725000	550000	455000	470000	550000
Count 3	965000	665000	660000	745000	400000	520000	460000	450000
Average	846666.6	706666.6	733333.3	681666.6	460000	453333.3	506666.6	486666.6
sg1-BLNK population	saline replicate 1	saline replicate 2	saline replicate 3	saline replicate 4	rituximab replicate 1	rituximab replicate 2	rituximab replicate 3	rituximab replicate 4
Count 1	860000	740000	800000	880000	915000	790000	800000	920000
Count 2	1010000	1115000	1040000	1160000	1070000	900000	1090000	845000
Count 3	960000	910000	1050000	920000	840000	1090000	900000	1025000
Average	943333.3	921666.6	963333.3	986666.6	941666.6	926666.6	930000	930000
sg2-BLNK population	saline replicate 1	saline replicate 2	saline replicate 3	saline replicate 4	rituximab replicate 1	rituximab replicate 2	rituximab replicate 3	rituximab replicate 4
Count 1	1055000	840000	1020000	915000	970000	1005000	845000	900000
Count 2	1065000	880000	1090000	1050000	970000	1150000	1120000	980000
Count 3	1085000	1165000	920000	1050000	1070000	1185000	935000	1150000
Average	1068333.3	961666.6	1010000	1005000	1003333.3	1113333.3	966666.6	1010000
sg1-BTK population	saline replicate 1	saline replicate 2	saline replicate 3	saline replicate 4	rituximab replicate 1	rituximab replicate 2	rituximab replicate 3	rituximab replicate 4
Count 1	810000	865000	920000	800000	885000	945000	905000	800000
Count 2	810000	1045000	960000	845000	840000	865000	855000	765000
Count 3	865000	880000	870000	975000	895000	710000	845000	725000
Average	828333.3	930000	916666.6	873333.3	873333.3	840000	868333.3	763333.3
sg2-BTK population	saline replicate 1	saline replicate 2	saline replicate 3	saline replicate 4	rituximab replicate 1	rituximab replicate 2	rituximab replicate 3	rituximab replicate 4
Count 1	1165000	1085000	985000	1310000	1170000	1080000	1080000	1210000
Count 2	1145000	1150000	940000	1250000	1195000	1255000	1130000	1140000
Count 3	1320000	1235000	1255000	1070000	1255000	1000000	855000	1365000
Average	1210000	1156666.6	1060000	1210000	1206666.6	1111666.6	1021666.6	1238333.3
D) Indel rate from TIDE analysis SU-DHL-5
Cell population	Indel rate in %
sg1-BLNK	87.8
sg2-BLNK	80.7
sg1-BTK	43.3
sg2-BTK	81.5
F) Viable cells following rituximab treatment SU-DHL-5
Naive population	saline replicate 1	saline replicate 2	saline replicate 3	saline replicate 4	rituximab replicate 1	rituximab replicate 2	rituximab replicate 3	rituximab replicate 4
Count 1	580000	510000	515000	530000	385000	355000	370000	340000
Count 2	610000	435000	460000	495000	505000	395000	380000	470000
Count 3	410000	505000	490000	440000	380000	300000	405000	385000
Average	533333.3	483333.3	488333.3	488333.3	423333.3	350000	385000	398333.3
sgCtrl population	saline replicate 1	saline replicate 2	saline replicate 3	saline replicate 4	rituximab replicate 1	rituximab replicate 2	rituximab replicate 3	rituximab replicate 4
Count 1	1420000	1200000	1130000	1375000	860000	830000	840000	1000000
Count 2	1280000	1255000	1330000	1205000	1090000	975000	1035000	1120000
Count 3	1205000	1390000	1250000	1245000	1000000	860000	1185000	1100000
Average	1301666.6	1281666.6	1236666.6	1275000	983333.3	888333.3	1020000	1073333.3
sg1-BLNK population	saline replicate 1	saline replicate 2	saline replicate 3	saline replicate 4	rituximab replicate 1	rituximab replicate 2	rituximab replicate 3	rituximab replicate 4
Count 1	1245000	890000	1180000	1050000	915000	1175000	1035000	1090000
Count 2	1025000	860000	1175000	1460000	1030000	1170000	1050000	880000
Count 3	1105000	1320000	1000000	1265000	1225000	915000	1175000	1175000
Average	1125000	1023333.3	1118333.3	1258333.3	1056666.6	1086666.6	1086666.6	1048333.3
sg2-BLNK population	saline replicate 1	saline replicate 2	saline replicate 3	saline replicate 4	rituximab replicate 1	rituximab replicate 2	rituximab replicate 3	rituximab replicate 4
Count 1	405000	285000	385000	460000	420000	315000	480000	410000
Count 2	530000	370000	425000	375000	440000	480000	440000	490000
Count 3	440000	415000	390000	470000	440000	400000	490000	540000
Average	458333.3	356666.6	400000	435000	433333.3	398333.3	470000	480000
sg1-BTK population	saline replicate 1	saline replicate 2	saline replicate 3	saline replicate 4	rituximab replicate 1	rituximab replicate 2	rituximab replicate 3	rituximab replicate 4
Count 1	985000	905000	1245000	1100000	1125000	1070000	965000	1050000
Count 2	1140000	995000	1110000	950000	1150000	755000	1080000	965000
Count 3	1015000	955000	1025000	880000	1105000	965000	890000	830000
Average	1046666.6	951666.6	1126666.6	976666.6	1126666.6	930000	978333.3	948333.3
sg2-BTK population	saline replicate 1	saline replicate 2	saline replicate 3	saline replicate 4	rituximab replicate 1	rituximab replicate 2	rituximab replicate 3	rituximab replicate 4
Count 1	305000	235000	255000	280000	245000	295000	270000	295000
Count 2	310000	280000	240000	270000	320000	290000	250000	295000
Count 3	315000	250000	320000	305000	220000	190000	240000	280000
Average	310000	255000	271666.6	285000	261666.6	258333.3	253333.3	290000

## Sheet: Figure 4
A) CD20 median fluorescent intensity OCI-Ly-7	*Experiment run on LSR Fortessa
	technical replicate 1	technical replicate 2	technical replicate 3
Naive population	1041	996	952
sgCtrl population	1261	1178	1127
sg1-MS4A1 population	2.12	2.57	2.51
sg1-BLNK population	952	1030	1041
sg2-BLNK population	699	832	813
sg1-BTK population	910	984	880
sg2-BTK population	795	786	841
B) Ct values RPLP0 and MS4A1 in OCI-Ly-7
RPLP0 Ct						MS4A1 Ct					RPLP0 Ct std.			MS4A1 Ct std.
Naive population	harvest 1	harvest 2	harvest 3			Naive cell population	harvest 1	harvest 2	harvest 3		Name	Cp		Name	Cp
qPCR replicate 1	19.89	19.53	19.82			qPCR replicate 1	24.18	24.61	24.55		STD x10	17.75		STD x10	21.96
qPCR replicate 2	19.85	20.03	20.22			qPCR replicate 2	24.17	24.64	24.52		STD x10	17.82		STD x10	21.96
sgCtrl population	harvest 1	harvest 2	harvest 3			sgCtrl cell population	harvest 1	harvest 2	harvest 3		STD x40	19.75		STD x40	23.51
qPCR replicate 1	19.6	19.97	19.98			qPCR replicate 1	25.8	25.02	24.14		STD x40	19.8		STD x40	23.99
qPCR replicate 2	20.29	20.16	20.01			qPCR replicate 2	25.82	25.03	24.19		STD x160	21.69		STD x160	26.01
sg1-MS4A1 population	harvest 1	harvest 2	harvest 3			sg1-MS4A1 population	harvest 1	harvest 2	harvest 3		STD x160	21.7		STD x160	26.04
qPCR replicate 1	20.13	20.25	20.37			qPCR replicate 1	25.53	25.52	25.41		STD x640	23.64		STD x640	28.22
qPCR replicate 2	20.23	19.31	19.27			qPCR replicate 2	25.54	25.4	25.56		STD x640	23.6		STD x640	28.32
sg1-BLNK population	harvest 1	harvest 2	harvest 3			sg1-BLNK population	harvest 1	harvest 2	harvest 3		STD x2560	25.57		STD x2560	30.24
qPCR replicate 1	21.3	21	20.15			qPCR replicate 1	24.68	25.33	24.17		STD x2560	25.63		STD x2560	30.23
qPCR replicate 2	17.08	19.75	18.95			qPCR replicate 2	24.67	25.41	24.16		STD x10240	27.55		STD x10240	32.72
sg2-BLNK population	harvest 1	harvest 2	harvest 3			sg2-BLNK population	harvest 1	harvest 2	harvest 3		STD x10240	27.58		STD x10240	32.72
qPCR replicate 1	20.94	19.75	19.84			qPCR replicate 1	25.06	24.15	23.88		STD x40960	29.33		STD x40960	34.14
qPCR replicate 2	20.91	19.74	19.82			qPCR replicate 2	25.08	24.14	23.91		STD x40960	29.56		STD x40960	34.24
sg1-BTK population	harvest 1	harvest 2	harvest 3			sg1-BTK population	harvest 1	harvest 2	harvest 3
qPCR replicate 1	19.98	20.37	20.2			qPCR replicate 1	23.76	24.51	23.86
qPCR replicate 2	19.98	20.16	19.06			qPCR replicate 2	23.85	24.5	23.9
sg2-BTK population	harvest 1	harvest 2	harvest 3			sg2-BTK population	harvest 1	harvest 2	harvest 3
qPCR replicate 1	19.75	20.45	20.3			qPCR replicate 1	23.69	24.76	24.27
qPCR replicate 2	19.81	20.45	20.28			qPCR replicate 2	23.69	24.73	24.33
C) CD20 median fluorescent intensity SU-DHL-5	*Experiment run on LSR Fortessa
	technical replicate 1	technical replicate 2	technical replicate 3
Naive cell population	996	984	952
sgCtrl population	880	860	851
sg1-MS4A1 population	2.35	2.54	2.4
sg1-BLNK population	370	362	453
sg2-BLNK population	400	379	428
sg1-BTK population	580	513	507
sg2-BTK population	433	438	479
D) Ct values RPLP0 and MS4A1 in SU-DHL-5
RPLP0 Ct						MS4A1 Ct					RPLP0 Ct std.			MS4A1 Ct std.
Naive population	harvest 1	harvest 2	harvest 3			Naive cell population	harvest 1	harvest 2	harvest 3		Name	Cp		Name	Cp
qPCR replicate 1	20.86	21.47	21.02			qPCR replicate 1	25.57	26.61	25.57		STD x1	18.79		STD x1	23.01
qPCR replicate 2	20.88	21.34	20.99			qPCR replicate 2	24.71	26.68	24.72		STD x1	18.78		STD x1	23.55
sgCtrl population	harvest 1	harvest 2	harvest 3			sgCtrl cell population	harvest 1	harvest 2	harvest 3		STD x4	20.75		STD x4	25.81
qPCR replicate 1	20.93	21.45	20.94			qPCR replicate 1	25.58	26.68	26.18		STD x4	20.78		STD x4	25.87
qPCR replicate 2	20.95	21.47	20.89			qPCR replicate 2	25.56	25.62	25.04		STD x16	22.76		STD x16	27.9
sg1-MS4A1 population	harvest 1	harvest 2	harvest 3			sg1-MS4A1 population	harvest 1	harvest 2	harvest 3		STD x16	22.77		STD x16	27.9
qPCR replicate 1	21.24	21.16	21.06			qPCR replicate 1	27.65	26.78	26.8		STD x64	24.88		STD x64	30.56
qPCR replicate 2	21.28	21.17	21.06			qPCR replicate 2	27.12	26.82	26.73		STD x64	24.91		STD x64	30.55
sg1-BLNK population	harvest 1	harvest 2	harvest 3			sg1-BLNK population	harvest 1	harvest 2	harvest 3		STD x256	26.98		STD x256	32.08
qPCR replicate 1	21.83	21.55	21.22			qPCR replicate 1	27.99	27.19	27.04		STD x256	27.04		STD x256	32.12
qPCR replicate 2	21.8	21.57	21.26			qPCR replicate 2	27.54	27.25	27.01		STD x1024	29.14		STD x1024	34.01
sg2-BLNK population	harvest 1	harvest 2	harvest 3			sg2-BLNK population	harvest 1	harvest 2	harvest 3		STD x1024	29.1		STD x1024	33.93
qPCR replicate 1	21.96	21.85	21.63			qPCR replicate 1	27.74	27.1	27.03		STD x4096	31.26		STD x4096	36.96
qPCR replicate 2	21.94	21.84	21.71			qPCR replicate 2	26.9	27.21	27.09		STD x4096	31.37		STD x4096	35.98
sg1-BTK population	harvest 1	harvest 2	harvest 3			sg1-BTK population	harvest 1	harvest 2	harvest 3
qPCR replicate 1	21.54	21.56	21.59			qPCR replicate 1	27.15	27.26	26.85
qPCR replicate 2	21.61	21.62	21.64			qPCR replicate 2	27.14	26.97	27.64
sg2-BTK population	harvest 1	harvest 2	harvest 3			sg2-BTK population	harvest 1	harvest 2	harvest 3
qPCR replicate 1	21.46	21.23	21.17			qPCR replicate 1	26.9	26.77	26.75
qPCR replicate 2	21.49	21.22	21.17			qPCR replicate 2	26.98	26.81	26.81

## Sheet: Figure 5
A) CD20 median fluorescent intensity OCI-Ly-7	*Experiment run on Novocyte
	technical replicate 1	technical replicate 2	technical replicate 3
Naive population	98594	103269	66744
sg1-MS4A1 population	495	483	438
CD20x1 population	5763	5328	5933
CD20x2 population	44885	43767	44323
CD20x3 population	75037	70107	71900
B) CD20 median fluorescent intensity SU-DHL-5	*Experiment run on Novocyte
	technical replicate 1	technical replicate 2	technical replicate 3
Naive population	164822	169042	166217
sg1-MS4A1 population	649	635	667
CD20x1 population	46616	46032	47010
CD20x2 population	15431	142227	141629
C) CD20 median fluorescent intensity SU-DHL-5/dCas9-KRAB	*Experiment run on Novocyte
	technical replicate 1	technical replicate 2	technical replicate 3
Naive population	97768	101117	99010
sgCtrl population	124817	126552	130736
sg1-MS4A1 (activation) population	14161	14151	14521
sg2-MS4A1 (activation) population	52885	56093	56093
E) Percentage of early apoptotic levels in OCI-Ly-7	*Experiment run on Novocyte
	saline replicate 1	saline replicate 2	saline replicate 3	rituximab replicate 1	rituximab replicate 2	rituximab replicate 3
Naive population	4.06	4.27	4.67	23	22.6	22.6
	saline replicate 1	saline replicate 2	saline replicate 3	rituximab replicate 1	rituximab replicate 2	rituximab replicate 3
sgCtrl population	4.12	4.64	3.95	24.8	23	22.9
	saline replicate 1	saline replicate 2	saline replicate 3	rituximab replicate 1	rituximab replicate 2	rituximab replicate 3
sg1-MS4A1 population	4.82	4.66	4.8	4.78	4.78	5.14
	saline replicate 1	saline replicate 2	saline replicate 3	rituximab replicate 1	rituximab replicate 2	rituximab replicate 3
CD20x1 population	4.72	5.26	5.24	16.5	16.1	18.1
	saline replicate 1	saline replicate 2	saline replicate 3	rituximab replicate 1	rituximab replicate 2	rituximab replicate 3
CD20x2 population	4.29	4.48	5.04	24	23.3	22.8
	saline replicate 1	saline replicate 2	saline replicate 3	rituximab replicate 1	rituximab replicate 2	rituximab replicate 3
CD20x3 population	5.87	6.04	6.49	29.8	30.7	30.2
G) Percentage of early apoptotic levels in SU-DHL-5/dCas9-KRAB	*Experiment run on Novocyte
	saline replicate 1	saline replicate 2	saline replicate 3	rituximab replicate 1	rituximab replicate 2	rituximab replicate 3
Naive population	9.62	8.94	8.29	16.5	14	14.3
	saline replicate 1	saline replicate 2	saline replicate 3	rituximab replicate 1	rituximab replicate 2	rituximab replicate 3
sgCtrl population	8.34	8.54	7.4	16.3	13.5	16.4
	saline replicate 1	saline replicate 2	saline replicate 3	rituximab replicate 1	rituximab replicate 2	rituximab replicate 3
sg1-MS4A1 (KO) population	10.1	9.25	9.02	10.5	6.58	7.76
	saline replicate 1	saline replicate 2	saline replicate 3	rituximab replicate 1	rituximab replicate 2	rituximab replicate 3
sg1-MS4A1 (activation) population	12	12	11.6	14.2	10.6	11.7
	saline replicate 1	saline replicate 2	saline replicate 3	rituximab replicate 1	rituximab replicate 2	rituximab replicate 3
sg2-MS4A1 (activation) population	9.55	10.9	11.4	13.6	16.6	13.5

## Sheet: Figure 6
B) Percentage of early apoptotic levels in OCI-Ly-7	*Experiment run on Novocyte
	saline replicate 1	saline replicate 2	saline replicate 3	rituximab replicate 1	rituximab replicate 2	rituximab replicate 3
Naive population	3.84	3.67	3.6	18.2	17	17.8
	saline replicate 1	saline replicate 2	saline replicate 3	rituximab replicate 1	rituximab replicate 2	rituximab replicate 3
sgCtrl population	3.55	4.31	3.54	15.5	11.2	12.6
	saline replicate 1	saline replicate 2	saline replicate 3	rituximab replicate 1	rituximab replicate 2	rituximab replicate 3
sg1-MS4A1 population	3.16	3.18	4.33	3.18	3.37	3.19
	saline replicate 1	saline replicate 2	saline replicate 3	rituximab replicate 1	rituximab replicate 2	rituximab replicate 3
sg1-BLNK population	2.09	2.41	3.51	3.91	3.9	3.64
	saline replicate 1	saline replicate 2	saline replicate 3	rituximab replicate 1	rituximab replicate 2	rituximab replicate 3
sg2-BLNK population	3.09	6.26	4.35	3	4.7	4.12
	saline replicate 1	saline replicate 2	saline replicate 3	rituximab replicate 1	rituximab replicate 2	rituximab replicate 3
sg1-BTK population	2.92	3.7	3.36	3.53	3.99	4.51
	saline replicate 1	saline replicate 2	saline replicate 3	rituximab replicate 1	rituximab replicate 2	rituximab replicate 3
sg2-BTK population	2.46	2.93	2.97	2.88	2.64	3.23
D) Percentage of early apoptotic levels in SU-DHL-5	*Experiment run on Novocyte
	saline replicate 1	saline replicate 2	saline replicate 3	rituximab replicate 1	rituximab replicate 2	rituximab replicate 3
Naive population	18	19.6	20.3	35.9	34.6	26
	saline replicate 1	saline replicate 2	saline replicate 3	rituximab replicate 1	rituximab replicate 2	rituximab replicate 3
sgCtrl population	22.9	21.2	21.1	30.2	31.9	32
	saline replicate 1	saline replicate 2	saline replicate 3	rituximab replicate 1	rituximab replicate 2	rituximab replicate 3
sg1-MS4A1 population	20.3	18.3	15.3	18.3	21.3	21.8
	saline replicate 1	saline replicate 2	saline replicate 3	rituximab replicate 1	rituximab replicate 2	rituximab replicate 3
sg1-BLNK population	15.5	13.1	15.2	23	18	17.2
	saline replicate 1	saline replicate 2	saline replicate 3	rituximab replicate 1	rituximab replicate 2	rituximab replicate 3
sg2-BLNK population	16.5	14	13.8	19.7	16.8	16.8
	saline replicate 1	saline replicate 2	saline replicate 3	rituximab replicate 1	rituximab replicate 2	rituximab replicate 3
sg1-BTK population	18.8	18.1	18.3	22.4	22	21.4
	saline replicate 1	saline replicate 2	saline replicate 3	rituximab replicate 1	rituximab replicate 2	rituximab replicate 3
sg2-BTK population	14.8	15.8	16.7	24.2	20.1	20.5

## Sheet: S.Figure 1
B) Ct values of albumin and WPRE
albumin Ct						WPRE Ct
LV/PGK-eGFP population	replicate 1	replicate 2	replicate 3			LV/PGK-eGFP population	replicate 1	replicate 2	replicate 3
qPCR replicate 1	22.94	22.90	22.96			qPCR replicate 1	21.73	21.08	21.66
qPCR replicate 2	22.94	22.90	22.94			qPCR replicate 2	21.81	21.53	21.73
LV/CRISPRv2 population	replicate 1	replicate 2	replicate 3			LV/CRISPRv2 population	replicate 1	replicate 2	replicate 3
qPCR replicate 1	22.93	23.04	23.02			qPCR replicate 1	21.64	22.07	22.11
qPCR replicate 2	22.99	23.09	22.63			qPCR replicate 2	21.59	22.07	22.19
Albumin std.	10^8 copies	10^7 copies	10^6 copies	10^5 copies	10^4 copies	10^3 copies	10^2 copies	10^1 copies
qPCR replicate 1	11.15	14.63	18.44	21.85	25.67	29.33	31.88	32.82
qPCR replicate 2	11.33	14.72	18.47	22.07	25.69	29.35	32.22	32.58
WPRE std.	10^8 copies	10^7 copies	10^6 copies	10^5 copies	10^4 copies	10^3 copies	10^2 copies	10^1 copies
qPCR replicate 1	11.60	15.08	19.11	23.01	25.19	25.59	25.96	25.55
qPCR replicate 2	11.62	15.05	19.14	23.13	25.11	26.03	25.98	25.48
C) eGFP median fluorescent intensity
LV/PGK-eGFP MOI in OCI-Ly-7	replicate 1	replicate 2	replicate 3
0	1383	1403	1398
0.16	16469	14977	15087
0.32	118904	121539	120654
0.64	210259	207208	208728
0.96	240696	242462	241578
1.28	282679	281648	277562
2.56	325974	321245	320073
3.84	167024	167635	164600
5.12	219683	218084	220487
6.4	207208	207208	206452
7.68	114219	115901	117178
8.96	3252	2789	3275
10.24	2306	2215	3373
11.52	1949	3918	2699
12.8	3576	4049	3576
14.08	4078	3990	3101
LV/PGK-eGFP MOI in SU-DHL-5	replicate 1	replicate 2	replicate 3
0	1419	1424	1408
0.16	197595	196156	201975
0.32	303002	306342	307463
0.64	290003	290003	295350
0.96	285795	293199	288945
1.28	222105	222918	218882
2.56	142738	144312	154123
3.84	220487	221295	220487
5.12	148593	145902	144312
6.4	112151	109719	101987
7.68	114637	115057	106558
8.96	5229	4635	4807
10.24	6118	5646	6439
11.52	6463	5543	5792
12.8	7590	8225	7185
14.08	2968	3833	2968
D) Percentage of eGFP positive cells
LV/PGK-eGFP MOI in OCI-Ly-7	replicate 1	replicate 2	replicate 3
0	0.12	0.078	0.1
0.16	57.1	56.4	56.4
0.32	79.8	79.7	79.6
0.64	88.3	88.4	88.2
0.96	91.5	91.2	91.1
1.28	93.6	93.6	93.6
2.56	94.9	94.8	94.9
3.84	86.2	86.2	85.9
5.12	91.6	91.4	91.7
6.4	89.9	89.7	90.1
7.68	84.7	82.5	82.8
8.96	28.6	27.1	28.6
10.24	31	31.7	32.7
11.52	26.6	30.8	27
12.8	30.9	34.1	31.4
14.08	26.7	25.9	20.8
LV/PGK-eGFP MOI in SU-DHL-5	replicate 1	replicate 2	replicate 3
0	0.44	0.5	0.54
0.16	85.6	86.4	85.1
0.32	89.6	89.9	89.3
0.64	87.6	87.5	88
0.96	86.3	86.6	86.3
1.28	84.8	84.6	84.7
2.56	77.7	77.2	78.5
3.84	82.6	82.2	81.9
5.12	80.6	80.6	79.5
6.4	76.5	76.5	75.3
7.68	78.8	78.8	77
8.96	47.9	45.8	46.1
10.24	51.6	49.8	53.5
11.52	52.1	49.6	50.1
12.8	53.6	54.6	52.9
14.08	27.2	30.4	26.9

## Sheet: S.Figure 2
A) CD20 median fluorescent intensity OCI-Ly-7
	replicate 1	replicate 2	replicate 3
Naive population	111123	114389	110766
LV/eGFP population	122386	1176	121601
LV/CRISPR V2 sgCtrl population	113655	118511	122781
B) CD20 median fluorescent intensity SU-DHL-5
	replicate 1	replicate 2	replicate 3
Naive population	14912	155796	157814
LV/eGFP population	162976	56298	164557
LV/CRISPR V2 sgCtrl population	157307	167226	159859

## Sheet: S.Figure 3
A) Ct values of albumin and WPRE
albumin Ct						WPRE Ct
LV/Guide-puro (GeCKO) population	replicate 1	replicate 2	replicate 3			LV/Guide-puro population	replicate 1	replicate 2	replicate 3
qPCR replicate 1	22.60	22.63	22.96			qPCR replicate 1	21.07	25.34	25.44
qPCR replicate 2	22.61	22.66	23.00			qPCR replicate 2	20.97	25.27	25.27
Albumin std.	10^8 copies	10^7 copies	10^6 copies	10^5 copies	10^4 copies	10^3 copies	10^2 copies	10^1 copies
qPCR replicate 1	11.15	14.63	18.44	21.85	25.67	29.33	31.88	32.82
qPCR replicate 2	11.33	14.72	18.47	22.07	25.69	29.35	32.22	32.58
WPRE std.	10^8 copies	10^7 copies	10^6 copies	10^5 copies	10^4 copies	10^3 copies	10^2 copies	10^1 copies
qPCR replicate 1	11.60	15.08	19.11	23.01	25.19	25.59	25.96	25.55
qPCR replicate 2	11.62	15.05	19.14	23.13	25.11	26.03	25.98	25.48

## Sheet: S.Figure 4
Viable cells following rituximab treatment, at different time points OCI-Ly-7 sgCtrl
24 hours of exposure	saline replicate 1	saline replicate 2	saline replicate 3	rituximab replicate 1	rituximab replicate 2	rituximab replicate 3
Count 1	470000	590000	570000	425000	375000	360000
Count 2	440000	455000	560000	325000	640000	525000
Count 3	425000	420000	650000	570000	420000	490000
Average	445000	488333.3	593333.3	440000	478333.3	458333.3
48 hours of exposure	saline replicate 1	saline replicate 2	saline replicate 3	rituximab replicate 1	rituximab replicate 2	rituximab replicate 3
Count 1	880000	1110000	1120000	740000	755000	855000
Count 2	1030000	1130000	1060000	790000	885000	745000
Count 3	1095000	985000	970000	930000	765000	880000
Average	1001666.6	1075000	1050000	820000	801666.6	826666.6
72 hours of exposure	saline replicate 1	saline replicate 2	saline replicate 3	rituximab replicate 1	rituximab replicate 2	rituximab replicate 3
Count 1	1450000	910000	1260000	770000	780000	910000
Count 2	1255000	1130000	1285000	710000	705000	710000
Count 3	1070000	1070000	1110000	765000	995000	850000
Average	1258333.3	1036666.6	1218333.3	748333.3	826666.6	823333.3

## Sheet: S.Figure 5
A) Indel rate from TIDE analysis RIVA
Cell population	Indel rate in %
sg1-MS4A1 population	81
sg1-BLNK population	0
sg2-BLNK population	4
sg1-BTK population	2
sg2-BTK population	2

[truncated: 6 more sheets: S.Figure 6, S.Figure 7, S.Figure 8, S.Figure 9, S.Figure 10, S.Figure 11]
